# Supplementary material for: Demographics as predictors of suicidal thoughts and behaviors: A meta-analysis
Source: PLoS One. 2017 Jul 10;12(7):e0180793. doi: 10.1371/journal.pone.0180793 (PMC5507259; doi:10.1371/journal.pone.0180793)
Supplement: S1 Dataset — (XLSX) [file pone.0180793.s001.xlsx]

## Sheet: Sheet1
Study	Predictor	Comparison	Outcome	Minor Category	data Format	ActiveInjury	ActiveTotal	ControlInjury	ControlTotal	OR	Risk Ratio	Hazard Ratio	Predictor Scale (1=categorical;3=continuous)	Adjusted	AdjustedFor	AdjDemo	AdjClin	AdjSITB	AdjPhysical	AdjLifeEvent	Length	SampleSize	Country	Continent	Sample Severity (1=community,2=clinical,3=self-injurious)	Year	Positive	Adolesc (0=none,1=mixed,2=all adolesc)	AttemptRepetition(1=first time,2=repeated,3=mixed,4=unclear)	DeathAssessment(1=Coroner, Hostpital, ICD, federal register;3=Family Report;4=Unclear)	DeathCertianty(0=Unclear,1=Only Suicide Death)	IdeationAssessment(0=Questionnaire/Interview,1=1-item question;2=unclear)	AttemptAssessment(0=Questionnaire/Interview,1=1-item question, 2=Unclear)	AttemptIntent(0=not defined, 2=maybe inferred, 2=defined)	IdeationType(1=unclear,2=active,3=mixed,4=passive)	RecruitmentRep(0=no,1=yes)	RetentionRep(0=no,1=yes)	RetentionRate(%)	DropoutDiffRep(0=no,1=yes)	Clinical Diagnoses(1=general,2=mood,3=substance,4=psychotic,5=eating disorders,6=ADHD,7=Borderline Personality Disorder,8=other PD)
Addington et al. (2004)	Male (vs. female)	Gender	Suicide Attempt	male (positive)	Cohort 2x2 (Events)	4	157	3	81	0.679739	0.687898		1	no	Blank	Blank	Blank	Blank	Blank		12	238	Canada	North America	2	2004	1	0	1	Blank	Blank	Blank	2	0	Blank	0	0		0	4
Agerbo et al. (2005)	Cohabitating but not married (vs. married)	Marital Status	Suicide Death	cohabitating	Odds ratio					1.54			1	yes	age and sex	1	Blank	Blank	Blank		24	189231	Denmark	Europe	1	2005	0	0	Blank	1	2	Blank	Blank	Blank	Blank	0	1	100	0	Blank
Agerbo et al. (2005)	Divorced (vs. married)	Marital Status	Suicide Death	divorced	Odds ratio					3.51			1	yes	age and sex	1	Blank	Blank	Blank		24	189231	Denmark	Europe	1	2005	0	0	Blank	1	2	Blank	Blank	Blank	Blank	0	1	100	0	Blank
Agerbo et al. (2005)	Lowest quartile of income (vs. highest)	SES	Suicide Death	low SES	Odds ratio					3.37			1	yes	age and sex	1	Blank	Blank	Blank		24	189231	Denmark	Europe	1	2005	0	0	Blank	1	2	Blank	Blank	Blank	Blank	0	1	100	0	Blank
Agerbo et al. (2005)	One child (vs. none)	Family Types	Suicide Death	family structure	Odds ratio					0.66			1	yes	age and sex	1	Blank	Blank	Blank		24	189231	Denmark	Europe	1	2005	0	0	Blank	1	2	Blank	Blank	Blank	Blank	0	1	100	0	Blank
Agerbo et al. (2005)	Separated (vs. married)	Marital Status	Suicide Death	separated	Odds ratio					3.67			1	yes	age and sex	1	Blank	Blank	Blank		24	189231	Denmark	Europe	1	2005	0	0	Blank	1	2	Blank	Blank	Blank	Blank	0	1	100	0	Blank
Agerbo et al. (2005)	Three or more children (vs. none)	Family Types	Suicide Death	family structure	Odds ratio					0.47			1	yes	age and sex	1	Blank	Blank	Blank		24	189231	Denmark	Europe	1	2005	0	0	Blank	1	2	Blank	Blank	Blank	Blank	0	1	100	0	Blank
Agerbo et al. (2005)	Two children (vs. none)	Family Types	Suicide Death	family structure	Odds ratio					0.49			1	yes	age and sex	1	Blank	Blank	Blank		24	189231	Denmark	Europe	1	2005	0	0	Blank	1	2	Blank	Blank	Blank	Blank	0	1	100	0	Blank
Agerbo et al. (2005)	Unemployed/on disability (vs. fully employed)	Employment	Suicide Death	occupation	Odds ratio					5.05			1	yes	age and sex	1	Blank	Blank	Blank		24	189231	Denmark	Europe	1	2005	0	0	Blank	1	2	Blank	Blank	Blank	Blank	0	1	100	0	Blank
Agerbo et al. (2005)	Widow/widower (vs. married)	Marital Status	Suicide Death	widowed	Odds ratio					2.67			1	yes	age and sex	1	Blank	Blank	Blank		24	189231	Denmark	Europe	1	2005	0	0	Blank	1	2	Blank	Blank	Blank	Blank	0	1	100	0	Blank
Agerbo et al. (2005)	Graduate school degree (vs. primary school)	Education Level	Suicide Death	education level (positive)	Odds ratio					0.71			1	yes	age and sex	1	Blank	Blank	Blank		24	189231	Denmark	Europe	1	2005	1	0	Blank	1	2	Blank	Blank	Blank	Blank	0	1	100	0	Blank
Agerbo et al. (2005)	Never married (vs. married)	Marital Status	Suicide Death	single	Odds ratio					3.06			1	yes	age and sex	1	Blank	Blank	Blank		24	189231	Denmark	Europe	1	2005	1	0	Blank	1	2	Blank	Blank	Blank	Blank	0	1	100	0	Blank
Alonso et al. (2010)	Age (continuous)	Age	Suicide Attempt	age (ref younger)	Hazard ratio, CI							1	3	no	Blank	Blank	Blank	Blank	Blank		120	218	Spain	Europe	2	2010	0	0	3	Blank	Blank	Blank	1	2	Blank	1	0		0	2
Anderson et al. (2011)	Out of home placements	Home Placement	Suicide Ideation	home placement	Odds ratio					1.48			1	no	Blank	Blank	Blank	Blank	Blank		60	2145	United States	North America	1	2011	0	2	Blank	Blank	Blank	1	Blank	Blank	3	1	0		0	1
Angst & Calyton (1998)	Did not grow up with both parents	Family Types	Suicide Death	family structure	Cohort 2x2 (rates)					1.73518	1.62637		1	no	Blank	Blank	Blank	Blank	Blank		204	2782	Switzerland	Europe	1	1998	0	0	Blank	1	0	Blank	Blank	Blank	Blank	1	1	98.9346	0	Blank
Angst & Calyton (1998)	Father blue collar worker	Family Types	Suicide Death	family structure	Cohort 2x2 (rates)					0.909436	0.938416		1	no	Blank	Blank	Blank	Blank	Blank		204	2782	Switzerland	Europe	1	1998	0	0	Blank	1	0	Blank	Blank	Blank	Blank	1	1	98.9346	0	Blank
Angst & Calyton (1998)	Parents not married	Family Types	Suicide Death	family structure	Cohort 2x2 (rates)					1.17958	1.14744		1	no	Blank	Blank	Blank	Blank	Blank		204	2782	Switzerland	Europe	1	1998	0	0	Blank	1	0	Blank	Blank	Blank	Blank	1	1	98.9346	0	Blank
Arnetz et al. (1987)	General Practicioner	Employment	Suicide Death	occupation	Hazard ratio, CI							1.5	1	no	Blank	Blank	Blank	Blank	Blank		168	259862	Sweden	Europe	1	1987	0	0	Blank	1	2	Blank	Blank	Blank	Blank	0	0		0	Blank
Arnetz et al. (1987)	General Surgery	Employment	Suicide Death	occupation	Hazard ratio, CI							1.8	1	no	Blank	Blank	Blank	Blank	Blank		168	259862	Sweden	Europe	1	1987	0	0	Blank	1	2	Blank	Blank	Blank	Blank	0	0		0	Blank
Arnetz et al. (1987)	Internal Medicine	Employment	Suicide Death	occupation	Hazard ratio, CI							1.3	1	no	Blank	Blank	Blank	Blank	Blank		168	259862	Sweden	Europe	1	1987	0	0	Blank	1	2	Blank	Blank	Blank	Blank	0	0		0	Blank
Arnetz et al. (1987)	Psychiatry	Employment	Suicide Death	occupation	Hazard ratio, CI							1.4	1	no	Blank	Blank	Blank	Blank	Blank		168	259862	Sweden	Europe	1	1987	0	0	Blank	1	2	Blank	Blank	Blank	Blank	0	0		0	Blank
Bakken & Vaglum (2007)	Age (under 30 vs. over)	Age	Suicide Attempt	age (ref older)	Cohort 2x2 (rates)					2.3587	1.9375		1	no	Blank	Blank	Blank	Blank	Blank		72	160	Norway	Europe	2	2006	0	0	3	Blank	Blank	Blank	1	0	Blank	1	1	55.7491	1	3
Bakken & Vaglum (2007)	Elementary school only (vs. more)	Education Level	Suicide Attempt	education level	Cohort 2x2 (rates)					2.23077	1.92308		1	no	Blank	Blank	Blank	Blank	Blank		72	160	Norway	Europe	2	2006	0	0	3	Blank	Blank	Blank	1	0	Blank	1	1	55.7491	1	3
Bakken & Vaglum (2007)	Female (vs. male)	Gender	Suicide Attempt	female	Cohort 2x2 (rates)					1.21097	1.16667		1	no	Blank	Blank	Blank	Blank	Blank		72	160	Norway	Europe	2	2006	0	0	3	Blank	Blank	Blank	1	0	Blank	1	1	55.7491	1	3
Bakken & Vaglum (2007)	Unemployed	Employment	Suicide Attempt	employment	Cohort 2x2 (rates)					1.23148	1.1875		1	no	Blank	Blank	Blank	Blank	Blank		72	160	Norway	Europe	2	2006	0	0	3	Blank	Blank	Blank	1	0	Blank	1	1	55.7491	1	3
Bakken & Vaglum (2007)	Married/cohabitating (vs. others)	Marital Status	Suicide Attempt	married/cohabitating	Cohort 2x2 (rates)					0.562124	0.619048		1	no	Blank	Blank	Blank	Blank	Blank		72	160	Norway	Europe	2	2006	1	0	3	Blank	Blank	Blank	1	0	Blank	1	1	55.7491	1	3
Beck & Steer (1989)	Employed	Employment	Suicide Death	employment (positive)	Odds ratio					0.28			1	yes	alcoholism and SIS Precautions Subscale	Blank	1	1	Blank		120	413	United States	North America	3	1989	1	0	Blank	1	0	Blank	Blank	Blank	Blank	0	1	95	0	Blank
Beck, Steer, & Trexler (1989)	Changed jobs in past six months	Employment	Suicide Death	job change	Cohort 2x2 (Events)	5	16	46	137	0.899209	0.930707		1	no	Blank	Blank	Blank	Blank	Blank		144	161	United States	North America	3	1989	0	0	Blank	1	0	Blank	Blank	Blank	Blank	0	1	95	0	Blank
Beck, Steer, & Trexler (1989)	Unemployed	Employment	Suicide Death	employment	Cohort 2x2 (Events)	15	17	104	143	2.8125	1.21324		1	no	Blank	Blank	Blank	Blank	Blank		144	161	United States	North America	3	1989	0	0	Blank	1	0	Blank	Blank	Blank	Blank	0	1	95	0	Blank
Beck, Steer, & Trexler (1989)	White (vs. black)	Race & Ethnicity	Suicide Death	white	Cohort 2x2 (Events)	8	18	65	143	0.96	0.977778		1	no	Blank	Blank	Blank	Blank	Blank		144	161	United States	North America	3	1989	0	0	Blank	1	0	Blank	Blank	Blank	Blank	0	1	95	0	Blank
Beck, Steer, & Trexler (1989)	Female (vs. male)	Gender	Suicide Death	female (positive)	Cohort 2x2 (Events)	10	18	60	143	1.72917	1.32407		1	no	Blank	Blank	Blank	Blank	Blank		144	161	United States	North America	3	1989	1	0	Blank	1	0	Blank	Blank	Blank	Blank	0	1	95	0	Blank
Beck, Steer, & Trexler (1989)	Married (vs. others)	Marital Status	Suicide Death	married	Cohort 2x2 (Events)	3	18	28	143	0.821429	0.85119		1	no	Blank	Blank	Blank	Blank	Blank		144	161	United States	North America	3	1989	1	0	Blank	1	0	Blank	Blank	Blank	Blank	0	1	95	0	Blank
Beck, Steer, & Trexler (1989)	Age (mean comparison)	Age	Suicide Death	age (mean comparison, older)	Independent groups (Sample size, t)					1.93046			3	no	Blank	Blank	Blank	Blank	Blank		144	161	United States	North America	3	1989	0	0	Blank	1	0	Blank	Blank	Blank	Blank	0	1	95	0	Blank
Beck, Steer, & Trexler (1989)	Education (mean comparison, sui had more)	Education Level	Suicide Death	education level	Independent groups (Sample size, t)					1.15461			3	no	Blank	Blank	Blank	Blank	Blank		144	161	United States	North America	3	1989	0	0	Blank	1	0	Blank	Blank	Blank	Blank	0	1	95	0	Blank
Berglund & Nilsson (1987)	Female (vs. male)	Gender	Suicide Death	female (positive)	Cohort 2x2 (rates)					1.15528	1.14286		1	no	Blank	Blank	Blank	Blank	Blank		324	30202	Sweden	Europe	2	1987	1	0	Blank	1	0	Blank	Blank	Blank	Blank	0	1	96.5714	0	2
Berglund (1984)	Male (vs. female)	Gender	Suicide Death	male	Cohort 2x2 (Events)	85	88	1107	1224	2.99458	1.068		1	no	Blank	Blank	Blank	Blank	Blank		384	1312	Sweden	Europe	2	1984	0	0	Blank	1	2	Blank	Blank	Blank	Blank	0	0		0	3
Berglund (1984)	Clerical and office work	Employment	Suicide Death	occupation	Cohort 2x2 (rates)					1.22727	1.2		1	no	Blank	Blank	Blank	Blank	Blank		384	1312	Sweden	Europe	2	1984	0	0	Blank	1	2	Blank	Blank	Blank	Blank	0	0		0	3
Berglund (1984)	Divorced (vs. others)	Marital Status	Suicide Death	divorced	Cohort 2x2 (rates)					0.473684	0.5		1	no	Blank	Blank	Blank	Blank	Blank		384	1312	Sweden	Europe	2	1984	0	0	Blank	1	2	Blank	Blank	Blank	Blank	0	0		0	3
Berglund (1984)	Farmers	Employment	Suicide Death	occupation	Cohort 2x2 (rates)					1.47619	1.42857		1	no	Blank	Blank	Blank	Blank	Blank		384	1312	Sweden	Europe	2	1984	0	0	Blank	1	2	Blank	Blank	Blank	Blank	0	0		0	3
Berglund (1984)	Living in parish of birth	Location	Suicide Death	location	Cohort 2x2 (rates)					0.637681	0.695652		1	no	Blank	Blank	Blank	Blank	Blank		384	1312	Sweden	Europe	2	1984	0	0	Blank	1	2	Blank	Blank	Blank	Blank	0	0		0	3
Berglund (1984)	Sales work	Employment	Suicide Death	occupation	Cohort 2x2 (rates)					0.74359	0.769231		1	no	Blank	Blank	Blank	Blank	Blank		384	1312	Sweden	Europe	2	1984	0	0	Blank	1	2	Blank	Blank	Blank	Blank	0	0		0	3
Berglund (1984)	Single (vs. others)	Marital Status	Suicide Death	single	Cohort 2x2 (rates)					0.762583	0.814815		1	no	Blank	Blank	Blank	Blank	Blank		384	1312	Sweden	Europe	2	1984	0	0	Blank	1	2	Blank	Blank	Blank	Blank	0	0		0	3
Berglund (1984)	Skilled labor	Employment	Suicide Death	occupation	Cohort 2x2 (rates)					1.29412	1.17647		1	no	Blank	Blank	Blank	Blank	Blank		384	1312	Sweden	Europe	2	1984	0	0	Blank	1	2	Blank	Blank	Blank	Blank	0	0		0	3
Berglund (1984)	Student/unemployed	Employment	Suicide Death	employment	Cohort 2x2 (rates)					1.43011	1.4		1	no	Blank	Blank	Blank	Blank	Blank		384	1312	Sweden	Europe	2	1984	0	0	Blank	1	2	Blank	Blank	Blank	Blank	0	0		0	3
Berglund (1984)	Town resident	Location	Suicide Death	location	Cohort 2x2 (rates)					0.842209	0.897436		1	no	Blank	Blank	Blank	Blank	Blank		384	1312	Sweden	Europe	2	1984	0	0	Blank	1	2	Blank	Blank	Blank	Blank	0	0		0	3
Berglund (1984)	Unskilled labor	Employment	Suicide Death	occupation	Cohort 2x2 (rates)					0.935815	0.947368		1	no	Blank	Blank	Blank	Blank	Blank		384	1312	Sweden	Europe	2	1984	0	0	Blank	1	2	Blank	Blank	Blank	Blank	0	0		0	3
Berglund (1984)	Widowed (vs. others)	Marital Status	Suicide Death	widowed	Cohort 2x2 (rates)					0.326599	0.333333		1	no	Blank	Blank	Blank	Blank	Blank		384	1312	Sweden	Europe	2	1984	0	0	Blank	1	2	Blank	Blank	Blank	Blank	0	0		0	3
Berglund (1984)	Married (vs. others)	Marital Status	Suicide Death	married	Cohort 2x2 (rates)					1.87884	1.23729		1	no	Blank	Blank	Blank	Blank	Blank		384	1312	Sweden	Europe	2	1984	1	0	Blank	1	2	Blank	Blank	Blank	Blank	0	0		0	3
Berglund (1984)	Age (mean comparison)	Age	Suicide Death	age (mean comparison, older)	Independent groups (means, SD's)					0.859719			3	no	Blank	Blank	Blank	Blank	Blank		384	1312	Sweden	Europe	2	1984	0	0	Blank	1	2	Blank	Blank	Blank	Blank	0	0		0	3
Bhaskaran et al. (2014)	Age 18-45 (vs. 46+)	Age	Suicide Attempt	age (ref older)	Odds ratio					1.43			1	no	Blank	Blank	Blank	Blank	Blank		6	922	Canada	North America	3	2014	0	0	2	Blank	Blank	Blank	0	2	Blank	1	0		0	1
Bhaskaran et al. (2014)	Female (vs. male)	Gender	Suicide Attempt	female	Odds ratio					1.38			1	no	Blank	Blank	Blank	Blank	Blank		6	922	Canada	North America	3	2014	0	0	2	Blank	Blank	Blank	0	2	Blank	1	0		0	1
Bolton et al. (2010)	Divorced/separated/widowed (vs. married)	Marital Status	Suicide Attempt	divorced/separated/widowed	Odds ratio					0.76			1	yes	age, marital status and income	1	Blank	Blank	Blank		36	5972	United States	North America	1	2010	0	0	3	Blank	Blank	Blank	1	1	Blank	0	1	80.4145	0	Blank
Bolton et al. (2010)	Signle (vs. married)	Marital Status	Suicide Attempt	single	Odds ratio					0.97			1	yes	age, marital status and income	1	Blank	Blank	Blank		36	5972	United States	North America	1	2010	0	0	3	Blank	Blank	Blank	1	1	Blank	0	1	80.4145	0	Blank
Bolton et al. (2010)	Age (30-44 vs. 18-29)	Age	Suicide Attempt	age (ref younger) (positive)	Odds ratio					1.12			1	yes	age, marital status and income	1	Blank	Blank	Blank		36	5972	United States	North America	1	2010	1	0	1	Blank	Blank	Blank	1	1	Blank	0	1	80.4145	0	Blank
Bolton et al. (2010)	Age (45+ vs. 18-29)	Age	Suicide Attempt	age (ref younger) (positive)	Odds ratio					0.49			1	yes	age, marital status and income	1	Blank	Blank	Blank		36	5972	United States	North America	1	2010	1	0	1	Blank	Blank	Blank	1	1	Blank	0	1	80.4145	0	Blank
Bolton et al. (2010)	High income (vs. very low)	SES	Suicide Attempt	high SES (positive)	Odds ratio					0.44			1	yes	age, marital status and income	1	Blank	Blank	Blank		36	5972	United States	North America	1	2010	1	0	3	Blank	Blank	Blank	1	1	Blank	0	1	80.4145	0	Blank
Borges et al. (2008)	Age (15-24 vs. 25-55)	Age	Suicide Attempt	age (ref older)	Odds ratio					1.1			1	no	Blank	Blank	Blank	Blank	Blank		120	5001	United States	North America	3	2008	0	1	3	Blank	Blank	Blank	1	1	Blank	1	1	87.6	1	Blank
Borges et al. (2008)	Catholic (vs. Protestant)	Religion	Suicide Attempt	religion	Odds ratio					0.6			1	no	Blank	Blank	Blank	Blank	Blank		120	5001	United States	North America	3	2008	0	1	3	Blank	Blank	Blank	1	1	Blank	1	1	87.6	1	Blank
Borges et al. (2008)	Divorced (vs. married)	Marital Status	Suicide Attempt	divorced	Odds ratio					1.2			1	no	Blank	Blank	Blank	Blank	Blank		120	5001	United States	North America	3	2008	0	1	3	Blank	Blank	Blank	1	1	Blank	1	1	87.6	1	Blank
Borges et al. (2008)	Female (vs. male)	Gender	Suicide Attempt	female	Odds ratio					1			1	no	Blank	Blank	Blank	Blank	Blank		120	5001	United States	North America	3	2008	0	1	3	Blank	Blank	Blank	1	1	Blank	1	1	87.6	1	Blank
Borges et al. (2008)	Homemaker (vs. employed)	Employment	Suicide Attempt	occupation	Odds ratio					0.8			1	no	Blank	Blank	Blank	Blank	Blank		120	5001	United States	North America	3	2008	0	1	3	Blank	Blank	Blank	1	1	Blank	1	1	87.6	1	Blank
Borges et al. (2008)	Low education (vs. very high)	Education Level	Suicide Attempt	education level	Odds ratio					1.6			1	no	Blank	Blank	Blank	Blank	Blank		120	5001	United States	North America	3	2008	0	1	3	Blank	Blank	Blank	1	1	Blank	1	1	87.6	1	Blank
Borges et al. (2008)	No Religious Preferance (vs. Protestant)	Religion	Suicide Attempt	no religion	Odds ratio					1.5			1	no	Blank	Blank	Blank	Blank	Blank		120	5001	United States	North America	3	2008	0	1	3	Blank	Blank	Blank	1	1	Blank	1	1	87.6	1	Blank
Borges et al. (2008)	Other Religion (vs. Protestant)	Religion	Suicide Attempt	religion	Odds ratio					0.5			1	no	Blank	Blank	Blank	Blank	Blank		120	5001	United States	North America	3	2008	0	1	3	Blank	Blank	Blank	1	1	Blank	1	1	87.6	1	Blank
Borges et al. (2008)	Poverty (vs. non)	SES	Suicide Attempt	low SES	Odds ratio					0.9			1	no	Blank	Blank	Blank	Blank	Blank		120	5001	United States	North America	3	2008	0	1	3	Blank	Blank	Blank	1	1	Blank	1	1	87.6	1	Blank
Borges et al. (2008)	Unemployed (vs. employed)	Employment	Suicide Attempt	employment	Odds ratio					1.6			1	no	Blank	Blank	Blank	Blank	Blank		120	5001	United States	North America	3	2008	0	1	3	Blank	Blank	Blank	1	1	Blank	1	1	87.6	1	Blank
Borges et al. (2008)	Age (15-24 vs. 25-55)	Age	Suicide Ideation	age (ref older)	Odds ratio					1.3			1	no	Blank	Blank	Blank	Blank	Blank		120	5001	United States	North America	1	2008	0	1	Blank	Blank	Blank	1	Blank	Blank	2	1	1	87.6	1	Blank
Borges et al. (2008)	Catholic (vs. Protestant)	Religion	Suicide Ideation	religion	Odds ratio					0.9			1	no	Blank	Blank	Blank	Blank	Blank		120	5001	United States	North America	1	2008	0	1	Blank	Blank	Blank	1	Blank	Blank	2	1	1	87.6	1	Blank
Borges et al. (2008)	Divorced (vs. married)	Marital Status	Suicide Ideation	divorced	Odds ratio					1.9			1	no	Blank	Blank	Blank	Blank	Blank		120	5001	United States	North America	1	2008	0	1	Blank	Blank	Blank	1	Blank	Blank	2	1	1	87.6	1	Blank
Borges et al. (2008)	Female (vs. male)	Gender	Suicide Ideation	female	Odds ratio					1.2			1	no	Blank	Blank	Blank	Blank	Blank		120	5001	United States	North America	1	2008	0	1	Blank	Blank	Blank	1	Blank	Blank	2	1	1	87.6	1	Blank
Borges et al. (2008)	Homemaker (vs. employed)	Employment	Suicide Ideation	occupation	Odds ratio					1			1	no	Blank	Blank	Blank	Blank	Blank		120	5001	United States	North America	1	2008	0	1	Blank	Blank	Blank	1	Blank	Blank	2	1	1	87.6	1	Blank
Borges et al. (2008)	Low education (vs. very high)	Education Level	Suicide Ideation	education level	Odds ratio					1			1	no	Blank	Blank	Blank	Blank	Blank		120	5001	United States	North America	1	2008	0	1	Blank	Blank	Blank	1	Blank	Blank	2	1	1	87.6	1	Blank
Borges et al. (2008)	No Religious Preferance (vs. Protestant)	Religion	Suicide Ideation	no religion	Odds ratio					1.3			1	no	Blank	Blank	Blank	Blank	Blank		120	5001	United States	North America	1	2008	0	1	Blank	Blank	Blank	1	Blank	Blank	2	1	1	87.6	1	Blank
Borges et al. (2008)	Other Religion (vs. Protestant)	Religion	Suicide Ideation	religion	Odds ratio					1.4			1	no	Blank	Blank	Blank	Blank	Blank		120	5001	United States	North America	1	2008	0	1	Blank	Blank	Blank	1	Blank	Blank	2	1	1	87.6	1	Blank
Borges et al. (2008)	Poverty (vs. non)	SES	Suicide Ideation	low SES	Odds ratio					1.2			1	no	Blank	Blank	Blank	Blank	Blank		120	5001	United States	North America	1	2008	0	1	Blank	Blank	Blank	1	Blank	Blank	2	1	1	87.6	1	Blank
Borges et al. (2008)	Unemployed (vs. employed)	Employment	Suicide Ideation	employment	Odds ratio					2.7			1	no	Blank	Blank	Blank	Blank	Blank		120	5001	United States	North America	1	2008	0	1	Blank	Blank	Blank	1	Blank	Blank	2	1	1	87.6	1	Blank
Borges et al. (2008)	Black (vs. other)	Race & Ethnicity	Suicide Attempt	black (positive)	Odds ratio					1.7			1	no	Blank	Blank	Blank	Blank	Blank		120	5001	United States	North America	3	2008	1	1	3	Blank	Blank	Blank	1	1	Blank	1	1	87.6	1	Blank
Borges et al. (2008)	Child 0-4 (vs. no child)	Family Types	Suicide Attempt	child age (positive)	Odds ratio					1.1			1	no	Blank	Blank	Blank	Blank	Blank		120	5001	United States	North America	3	2008	1	1	3	Blank	Blank	Blank	1	1	Blank	1	1	87.6	1	Blank
Borges et al. (2008)	Child 5-12 (vs. no child)	Family Types	Suicide Attempt	child age (positive)	Odds ratio					0.4			1	no	Blank	Blank	Blank	Blank	Blank		120	5001	United States	North America	3	2008	1	1	3	Blank	Blank	Blank	1	1	Blank	1	1	87.6	1	Blank
Borges et al. (2008)	Hispanic (vs. white)	Race & Ethnicity	Suicide Attempt	hispanic (positive)	Odds ratio					0.7			1	no	Blank	Blank	Blank	Blank	Blank		120	5001	United States	North America	3	2008	1	1	3	Blank	Blank	Blank	1	1	Blank	1	1	87.6	1	Blank
Borges et al. (2008)	Other ethnicity (vs. white)	Race & Ethnicity	Suicide Attempt	other ethnicity (positive)	Odds ratio					0.8			1	no	Blank	Blank	Blank	Blank	Blank		120	5001	United States	North America	3	2008	1	1	3	Blank	Blank	Blank	1	1	Blank	1	1	87.6	1	Blank
Borges et al. (2008)	Single (vs. married)	Marital Status	Suicide Attempt	single	Odds ratio					1.5			1	no	Blank	Blank	Blank	Blank	Blank		120	5001	United States	North America	3	2008	1	1	3	Blank	Blank	Blank	1	1	Blank	1	1	87.6	1	Blank
Borges et al. (2008)	Black (vs. other)	Race & Ethnicity	Suicide Ideation	black (positive)	Odds ratio					0.6			1	no	Blank	Blank	Blank	Blank	Blank		120	5001	United States	North America	1	2008	1	1	Blank	Blank	Blank	1	Blank	Blank	2	1	1	87.6	1	Blank
Borges et al. (2008)	Child 0-4 (vs. no child)	Family Types	Suicide Ideation	child age (positive)	Odds ratio					1.7			1	no	Blank	Blank	Blank	Blank	Blank		120	5001	United States	North America	1	2008	1	1	Blank	Blank	Blank	1	Blank	Blank	2	1	1	87.6	1	Blank
Borges et al. (2008)	Child 5-12 (vs. no child)	Family Types	Suicide Ideation	child age (positive)	Odds ratio					1.7			1	no	Blank	Blank	Blank	Blank	Blank		120	5001	United States	North America	1	2008	1	1	Blank	Blank	Blank	1	Blank	Blank	2	1	1	87.6	1	Blank
Borges et al. (2008)	Hispanic (vs. white)	Race & Ethnicity	Suicide Ideation	hispanic (positive)	Odds ratio					1			1	no	Blank	Blank	Blank	Blank	Blank		120	5001	United States	North America	1	2008	1	1	Blank	Blank	Blank	1	Blank	Blank	2	1	1	87.6	1	Blank
Borges et al. (2008)	Other ethnicity (vs. white)	Race & Ethnicity	Suicide Ideation	other ethnicity (positive)	Odds ratio					1.4			1	no	Blank	Blank	Blank	Blank	Blank		120	5001	United States	North America	1	2008	1	1	Blank	Blank	Blank	1	Blank	Blank	2	1	1	87.6	1	Blank
Borges et al. (2008)	Single (vs. married)	Marital Status	Suicide Ideation	single	Odds ratio					1.3			1	no	Blank	Blank	Blank	Blank	Blank		120	5001	United States	North America	1	2008	1	1	Blank	Blank	Blank	1	Blank	Blank	2	1	1	87.6	1	Blank
Bovasso (2001)	Female (vs. male)	Gender	Suicide Ideation	female	Odds ratio					1.9			1	no	Blank	Blank	Blank	Blank	Blank		192	849	United States	North America	1	2001	0	0	Blank	Blank	Blank	1	Blank	Blank	2	0	1	72.9206	1	Blank
Bovasso (2001)	White (vs. non-white)	Race & Ethnicity	Suicide Ideation	white	Odds ratio					1.86			1	no	Blank	Blank	Blank	Blank	Blank		192	849	United States	North America	1	2001	0	0	Blank	Blank	Blank	1	Blank	Blank	2	0	1	72.9206	1	Blank
Bovasso (2001)	Age (continuous)	Age	Suicide Ideation	age (ref younger) (positive)	Odds ratio					0.98			3	no	Blank	Blank	Blank	Blank	Blank		192	849	United States	North America	1	2001	1	0	Blank	Blank	Blank	1	Blank	Blank	2	0	1	72.9206	1	Blank
Breslau et al. (2012)	Female (vs. male)	Gender	Suicide Attempt	female	Odds ratio					1.5			1	no	Blank	Blank	Blank	Blank	Blank		24	1186	United States	North America	1	2012	0	0	3	Blank	Blank	Blank	1	0	Blank	1	1	92.9293	1	Blank
Britton & Connor (2010)	Age (continuous)	Age	Suicide Attempt	age (ref younger) (positive)	Odds ratio					0.96			3	yes	sex, race, marital status, preferred drug, treatment modality, depression, SI ever, SA ever	1	1	1	Blank		12	2966	United States	North America	2	2010	1	0	3	Blank	Blank	Blank	1	1	Blank	1	1	69.7439	0	3
Britton & Connor (2010)	Male (vs. female)	Gender	Suicide Attempt	male (positive)	Odds ratio					0.38			1	yes	age, race, marital status, preferred drug, treatment modality, depression, SI ever, SA ever	1	1	1	Blank		12	2966	United States	North America	2	2010	1	0	3	Blank	Blank	Blank	1	1	Blank	1	1	69.7439	0	3
Britton & Connor (2010)	Married (vs. others)	Marital Status	Suicide Attempt	married	Odds ratio					0.69			1	yes	sex, age, race, preferred drug, treatment modality, depression, SI ever, SA ever	1	1	1	Blank		12	2966	United States	North America	2	2010	1	0	3	Blank	Blank	Blank	1	1	Blank	1	1	69.7439	0	3
Britton & Connor (2010)	Other ethnicity (vs. white)	Race & Ethnicity	Suicide Attempt	black (positive)	Odds ratio					0.5			1	yes	sex, age, marital status, preferred drug, treatment modality, depression, SI ever, SA ever	1	1	1	Blank		12	2966	United States	North America	2	2010	1	0	3	Blank	Blank	Blank	1	1	Blank	1	1	69.7439	0	3
Britton et al. (2012-Month)	Male (vs. female)	Gender	Suicide Death	male	Odds ratio					0.18			1	no	Blank	Blank	Blank	Blank	Blank		1	381	United States	North America	3	2012	0	0	Blank	1	0	Blank	Blank	Blank	Blank	0	0		0	Blank
Britton et al. (2012-Month)	White (vs. other)	Race & Ethnicity	Suicide Death	white	Odds ratio					1.65			1	no	Blank	Blank	Blank	Blank	Blank		1	381	United States	North America	3	2012	0	0	Blank	1	0	Blank	Blank	Blank	Blank	0	0		0	Blank
Britton et al. (2012-Month)	Age (18-34 vs. 75)	Age	Suicide Death	age (ref older) (positive)	Odds ratio					1.24			1	no	Blank	Blank	Blank	Blank	Blank		1	381	United States	North America	3	2012	1	0	Blank	1	0	Blank	Blank	Blank	Blank	0	0		0	Blank
Britton et al. (2012-Month)	Age (35-54 vs. 75)	Age	Suicide Death	age (ref older) (positive)	Odds ratio					0.85			1	no	Blank	Blank	Blank	Blank	Blank		1	381	United States	North America	3	2012	1	0	Blank	1	0	Blank	Blank	Blank	Blank	0	0		0	Blank
Britton et al. (2012-Month)	Age (55-74 vs. 75)	Age	Suicide Death	age (ref older) (positive)	Odds ratio					0.77			1	no	Blank	Blank	Blank	Blank	Blank		1	381	United States	North America	3	2012	1	0	Blank	1	0	Blank	Blank	Blank	Blank	0	0		0	Blank
Brown et al. (2000)	Age (continuous)	Age	Suicide Death	age (ref younger)	Hazard ratio, CI							1.03	3	no	Blank	Blank	Blank	Blank	Blank		288	6891	United States	North America	2	2000	0	0	Blank	1	0	Blank	Blank	Blank	Blank	0	1	100	0	1
Brown et al. (2000)	Unemployed	Employment	Suicide Death	employment	Hazard ratio, CI							3.33	1	no	Blank	Blank	Blank	Blank	Blank		288	6891	United States	North America	2	2000	0	0	Blank	1	0	Blank	Blank	Blank	Blank	0	1	100	0	1
Brown et al. (2000)	Black (vs. others)	Race & Ethnicity	Suicide Death	black (positive)	Hazard ratio, CI							1.58	1	no	Blank	Blank	Blank	Blank	Blank		288	6891	United States	North America	2	2000	1	0	Blank	1	0	Blank	Blank	Blank	Blank	0	1	100	0	1
Brown et al. (2000)	Female (vs. male)	Gender	Suicide Death	female (positive)	Hazard ratio, CI							1.63	1	no	Blank	Blank	Blank	Blank	Blank		288	6891	United States	North America	2	2000	1	0	Blank	1	0	Blank	Blank	Blank	Blank	0	1	100	0	1
Brown et al. (2005)	Female (vs. male)	Gender	Suicide Death	female (positive)	Odds ratio					2.34			1	yes	psychiatric hospitalization, previous suicide attempts, bipolar disorder, major depressive disorder, unemployed, wish to die/wish to live	Blank	1	1	Blank		360	5814	United States	North America	2	2005	1	0	Blank	1	0	Blank	Blank	Blank	Blank	0	0		0	1
Bryan et al. (2015)	Caucasion (vs. other)	Race & Ethnicity	Suicide Attempt	white	Hazard ratio, CI							1.96	1	no	Blank	Blank	Blank	Blank	Blank		14	176	United States	North America	3	2014	0	0	3	Blank	Blank	Blank	0	2	Blank	0	0		0	Blank
Bryan et al. (2015)	Hispanic (vs. other)	Race & Ethnicity	Suicide Attempt	hispanic	Hazard ratio, CI							0.53	1	no	Blank	Blank	Blank	Blank	Blank		14	176	United States	North America	3	2014	1	0	3	Blank	Blank	Blank	0	2	Blank	0	0		0	Blank
Buglass & McCulloch (1970)	Male (vs. female)	Gender	Suicide Death	male	Cohort 2x2 (Events)	52	175	74	336	1.49681	1.34919		1	no	Blank	Blank	Blank	Blank	Blank		36	511	United Kingdom	Europe	2	1970	0	0	Blank	4	0	Blank	Blank	Blank	Blank	0	0		0	Blank
Chan et al. (2014)	Age (continuous)	Age	Suicide Attempt	age (ref younger)	Independent groups (means, SD's)					0.392838			3	no	Blank	Blank	Blank	Blank	Blank		12	66	Malaysia	Asia	2	2014	0	0	3	Blank	Blank	Blank	0	0	Blank	1	1	88	1	2
Chan et al. (2014)	Low education (vs. other)	Education Level	Suicide Attempt	education level	Odds ratio					1.34			1	no	Blank	Blank	Blank	Blank	Blank		12	66	Malaysia	Asia	2	2014	0	0	3	Blank	Blank	Blank	0	0	Blank	1	1	88	1	2
Chan et al. (2014)	Malay ethnicity (vs. other)	Race & Ethnicity	Suicide Attempt	Malay (local)	Odds ratio					1.84			1	no	Blank	Blank	Blank	Blank	Blank		12	66	Malaysia	Asia	2	2014	0	0	3	Blank	Blank	Blank	0	0	Blank	1	1	88	1	2
Chan et al. (2014)	Muslim (vs. other)	Religion	Suicide Attempt	religion	Odds ratio					0.21			1	no	Blank	Blank	Blank	Blank	Blank		12	66	Malaysia	Asia	2	2014	0	0	3	Blank	Blank	Blank	0	0	Blank	1	1	88	1	2
Chan et al. (2014)	Unemployed (vs. employed)	Employment	Suicide Attempt	employment	Odds ratio					1.16			1	no	Blank	Blank	Blank	Blank	Blank		12	66	Malaysia	Asia	2	2014	0	0	3	Blank	Blank	Blank	0	0	Blank	1	1	88	1	2
Chan et al. (2014)	Unmarried (vs. other)	Marital Status	Suicide Attempt	single	Odds ratio					1.56			1	no	Blank	Blank	Blank	Blank	Blank		12	66	Malaysia	Asia	2	2014	0	0	3	Blank	Blank	Blank	0	0	Blank	1	1	88	1	2
Chan et al. (2014)	Male (vs. female)	Gender	Suicide Attempt	male	Odds ratio					1.12			1	no	Blank	Blank	Blank	Blank	Blank		12	66	Malaysia	Asia	2	2014	1	0	3	Blank	Blank	Blank	0	0	Blank	1	1	88	1	2
Chen et al. (2013)	Unemployed	Employment	Suicide Attempt	employment	Cohort 2x2 (Events)	87	120	584	936	1.58904	1.16199		1	no	Blank	Blank	Blank	Blank	Blank		6	1056	Taiwan	Asia	3	2013	0	0	2	Blank	Blank	Blank	2	0	Blank	0	0		0	Blank
Chen et al. (2013)	Male (vs. female)	Gender	Suicide Attempt	male (positive)	Cohort 2x2 (Events)	33	120	301	936	0.800206	0.85515		1	no	Blank	Blank	Blank	Blank	Blank		6	1056	Taiwan	Asia	3	2013	1	0	2	Blank	Blank	Blank	2	0	Blank	0	0		0	Blank
Clarke et al. (2010)	Female (vs. male)	Gender	Suicide Ideation	female	Cohort 2x2 (Events)	153	633	79	506	1.72286	1.54814		1	no	Blank	Blank	Blank	Blank	Blank		276	1056	United States	North America	1	2010	0	0	Blank	Blank	Blank	1	Blank	Blank	2	0	1	72.42	1	Blank
Clarke et al. (2010)	Age (mean comparison)	Age	Suicide Ideation	age (mean comparison, younger)	Independent groups (means, SD's)					1.48715			3	no	Blank	Blank	Blank	Blank	Blank		276	1056	United States	North America	1	2010	0	0	Blank	Blank	Blank	1	Blank	Blank	2	0	1	72.42	1	Blank
Cohen et al. (2010)	Female (vs. male)	Gender	Suicide Ideation	female	Odds ratio					2.3			1	yes	SES	1	Blank	Blank	Blank		12	515	United States	North America	1	2010	0	0	Blank	Blank	Blank	0	Blank	Blank	3	1	1	100	0	Blank
Cohen et al. (2010)	Age (continuous)	Age	Suicide Ideation	age (ref younger) (positive)	Odds ratio					0.98			3	yes	SES	1	Blank	Blank	Blank		12	515	United States	North America	1	2010	1	0	Blank	Blank	Blank	0	Blank	Blank	3	1	1	100	0	Blank
Cohen et al. (2010)	College or Greater (vs high school or less)	Education Level	Suicide Ideation	education level (positive)	Odds ratio					0.82			1	yes	SES	1	Blank	Blank	Blank		12	515	United States	North America	1	2010	1	0	Blank	Blank	Blank	0	Blank	Blank	3	1	1	100	0	Blank
Cohen et al. (2010)	Other ethnicity (vs. white)	Race & Ethnicity	Suicide Ideation	black (positive)	Odds ratio					0.78			1	yes	SES	1	Blank	Blank	Blank		12	515	United States	North America	1	2010	1	0	Blank	Blank	Blank	0	Blank	Blank	3	1	1	100	0	Blank
Cohen et al. (2010)	Some College (vs. high school or less)	Education Level	Suicide Ideation	education level (positive)	Odds ratio					0.84			1	yes	SES	1	Blank	Blank	Blank		12	515	United States	North America	1	2010	1	0	Blank	Blank	Blank	0	Blank	Blank	3	1	1	100	0	Blank
Coryell & Schlesser (2001)	Female (vs. male)	Gender	Suicide Death	female (positive)	Chi-squared for 2x2					1.14605			1	no	Blank	Blank	Blank	Blank	Blank		180	78	United States	North America	2	2001	1	0	Blank	1	0	Blank	Blank	Blank	Blank	0	1	84.3621	0	2
Cougle et al. (2009)	Age (continuous)	Age	Suicide Ideation	age (ref younger) (positive)	Odds ratio					1			3	no	Blank	Blank	Blank	Blank	Blank		12	2551	United States	North America	1	2009	1	0	Blank	Blank	Blank	1	Blank	Blank	2	0	1	76.9711	0	Blank
Cougle et al. (2009)	Married/Cohabiting (vs. others)	Marital Status	Suicide Ideation	married/cohabitating	Odds ratio					0.72			1	no	Blank	Blank	Blank	Blank	Blank		12	2551	United States	North America	1	2009	1	0	Blank	Blank	Blank	1	Blank	Blank	2	0	1	76.9711	0	Blank
Courtet et al. (2003)	Female (vs. male)	Gender	Suicide Attempt	female	Cohort 2x2 (Events)	17	20	47	56	1.08511	1.01277		1	no	Blank	Blank	Blank	Blank	Blank		12	76	France	Europe	3	2003	0	0	2	Blank	Blank	Blank	2	1	Blank	0	1	73.7864	1	Blank
Courtet et al. (2003)	Age (mean comparison)	Age	Suicide Attempt	age (mean comparison, younger)	Independent groups (means, SD's)					1.65801			3	no	Blank	Blank	Blank	Blank	Blank		12	76	France	Europe	3	2003	0	0	2	Blank	Blank	Blank	2	1	Blank	0	1	73.7864	1	Blank
Crandall et al. (2006)	Male (vs. female)	Gender	Suicide Death	male	Hazard ratio, CI							3.59	1	yes	age and gender	1	Blank	Blank	Blank		72	218304	United States	North America	1	2006	0	1	Blank	1	2	Blank	Blank	Blank	Blank	0	0		0	Blank
Cullberg et al. (1988)	Age (25-34 vs 18-24,35+)	Age	Suicide Death	age (ref both)	Cohort 2x2 (Events)	6	60	4	103	2.75	2.575		1	no	Blank	Blank	Blank	Blank	Blank		120	163	Sweden	Europe	3	1988	0	0	Blank	1	2	Blank	Blank	Blank	Blank	0	1	100	0	Blank
Cullberg et al. (1988)	Age (35-44 vs. <35,45+)	Age	Suicide Death	age (ref both)	Cohort 2x2 (Events)	3	40	7	123	1.34363	1.31786		1	no	Blank	Blank	Blank	Blank	Blank		120	163	Sweden	Europe	3	1988	0	0	Blank	1	2	Blank	Blank	Blank	Blank	0	1	100	0	Blank
Cullberg et al. (1988)	Age (45+ vs. younger)	Age	Suicide Death	age (ref younger)	Cohort 2x2 (Events)	1	40	9	123	0.324786	0.341667		1	no	Blank	Blank	Blank	Blank	Blank		120	163	Sweden	Europe	3	1988	0	0	Blank	1	2	Blank	Blank	Blank	Blank	0	1	100	0	Blank
Cullberg et al. (1988)	Male (vs. female)	Gender	Suicide Death	male	Cohort 2x2 (Events)	4	68	6	95	0.927083	0.931373		1	no	Blank	Blank	Blank	Blank	Blank		120	163	Sweden	Europe	3	1988	0	0	Blank	1	2	Blank	Blank	Blank	Blank	0	1	100	0	Blank
Cullberg et al. (1988)	Single (vs. others)	Marital Status	Suicide Death	single	Cohort 2x2 (Events)	3	55	7	108	0.832418	0.841558		1	no	Blank	Blank	Blank	Blank	Blank		120	163	Sweden	Europe	3	1988	0	0	Blank	1	2	Blank	Blank	Blank	Blank	0	1	100	0	Blank
Cullberg et al. (1988)	Unemployed	Employment	Suicide Death	employment	Cohort 2x2 (Events)	2	22	8	141	1.6625	1.60227		1	no	Blank	Blank	Blank	Blank	Blank		120	163	Sweden	Europe	3	1988	0	0	Blank	1	2	Blank	Blank	Blank	Blank	0	1	100	0	Blank
Cullberg et al. (1988)	Age (18-24 vs older)	Age	Suicide Death	age (ref older) (positive)	Cohort 2x2 (Events)	0	28	10	135	0.209691	0.223317		1	no	Blank	Blank	Blank	Blank	Blank		120	163	Sweden	Europe	3	1988	1	0	Blank	1	2	Blank	Blank	Blank	Blank	0	1	100	0	Blank
Dahlsgaard et al. (1998)	White (vs. black)	Race & Ethnicity	Suicide Death	white	Cohort 2x2 (Events)	15	17	17	17	0.177143	0.885714		1	no	Blank	Blank	Blank	Blank	Blank		192	34	United States	North America	2	1998	0	0	Blank	4	0	Blank	Blank	Blank	Blank	0	1	100	0	1
Dahlsgaard et al. (1998)	College (vs. not)	Education Level	Suicide Death	education level (positive)	Cohort 2x2 (Events)	9	17	8	17	1.26562	1.125		1	no	Blank	Blank	Blank	Blank	Blank		192	34	United States	North America	2	1998	1	0	Blank	4	0	Blank	Blank	Blank	Blank	0	1	100	0	1
Dahlsgaard et al. (1998)	Employed/Student (vs. not)	Employment	Suicide Death	employment (positive)	Cohort 2x2 (Events)	5	17	14	17	0.0892857	0.357143		1	no	Blank	Blank	Blank	Blank	Blank		192	34	United States	North America	2	1998	1	0	Blank	4	0	Blank	Blank	Blank	Blank	0	1	100	0	1
Dahlsgaard et al. (1998)	Female (vs. male)	Gender	Suicide Death	female (positive)	Cohort 2x2 (Events)	7	17	7	17	1	1		1	no	Blank	Blank	Blank	Blank	Blank		192	34	United States	North America	2	1998	1	0	Blank	4	0	Blank	Blank	Blank	Blank	0	1	100	0	1
Dahlsgaard et al. (1998)	Married (vs. others)	Marital Status	Suicide Death	married	Cohort 2x2 (Events)	6	17	10	17	0.381818	0.6		1	no	Blank	Blank	Blank	Blank	Blank		192	34	United States	North America	2	1998	1	0	Blank	4	0	Blank	Blank	Blank	Blank	0	1	100	0	1
Darke et al (2005)	Female (vs. male)	Gender	Suicide Attempt	female	Cohort 2x2 (rates)					1.13359	1.08309		1	no	Blank	Blank	Blank	Blank	Blank		12	495	Australia	Oceania	2	2005	0	0	3	Blank	Blank	Blank	2	2	Blank	0	1	80.5	1	3
Darke et al (2005)	Education (cont years)	Education Level	Suicide Attempt	education level (positive)	Independent groups (Sample size, t)					1.91984			3	no	Blank	Blank	Blank	Blank	Blank		12	495	Australia	Oceania	2	2005	1	0	3	Blank	Blank	Blank	2	2	Blank	0	1	80.5	1	3
Desai et al. (2005)	Male (vs. female)	Gender	Suicide Death	male	Cohort 2x2 (Events)	463	115105	18	6828	1.52796	1.52584		1	no	Blank	Blank	Blank	Blank	Blank		48	121933	United States	North America	2	2005	0	0	Blank	1	2	Blank	Blank	Blank	Blank	0	1	100	0	1
Desai et al. (2005)	White (vs. other)	Race & Ethnicity	Suicide Death	white	Cohort 2x2 (Events)	410	82610	71	39323	2.7575	2.74878		1	no	Blank	Blank	Blank	Blank	Blank		48	121933	United States	North America	2	2005	0	0	Blank	1	2	Blank	Blank	Blank	Blank	0	1	100	0	1
Desai et al. (2005)	Married (vs. others)	Marital Status	Suicide Death	married	Cohort 2x2 (Events)	152	36678	325	84316	1.07545	1.07514		1	no	Blank	Blank	Blank	Blank	Blank		48	121933	United States	North America	2	2005	1	0	Blank	1	2	Blank	Blank	Blank	Blank	0	1	100	0	1
Dieserud et al. (2003)	Age (continuous)	Age	Suicide Attempt	age (ref younger) (positive)	Odds ratio					1			3	no	Blank	Blank	Blank	Blank	Blank		18	50	Norway	Europe	3	2003	1	0	2	Blank	Blank	Blank	2	1	Blank	1	1	90	0	Blank
Dugas et al. (2012)	Age (continuous)	Age	Suicide Ideation	age (ref younger)	Odds ratio					1.1			3	no	Blank	Blank	Blank	Blank	Blank		12	887	Canada	North America	1	2012	0	2	Blank	Blank	Blank	1	Blank	Blank	2	0	1	68.0588	0	Blank
Dugas et al. (2012)	Female (vs. male)	Gender	Suicide Ideation	female	Odds ratio					2			1	no	Blank	Blank	Blank	Blank	Blank		12	887	Canada	North America	1	2012	0	2	Blank	Blank	Blank	1	Blank	Blank	2	0	1	68.0588	0	Blank
Dugas et al. (2012)	French speaking	Language	Suicide Ideation	french speaking	Odds ratio					1			1	no	Blank	Blank	Blank	Blank	Blank		12	887	Canada	North America	1	2012	0	2	Blank	Blank	Blank	1	Blank	Blank	2	0	1	68.0588	0	Blank
Dugas et al. (2012)	Mother university education	Education Level	Suicide Ideation	mother's education	Odds ratio					1.1			1	no	Blank	Blank	Blank	Blank	Blank		12	887	Canada	North America	1	2012	0	2	Blank	Blank	Blank	1	Blank	Blank	2	0	1	68.0588	0	Blank
Ekeberg et al., (1991)	Age (30-49 vs. less than 30)	Age	Suicide Death	age (ref younger)	Odds ratio					1.4			1	no	Blank	Blank	Blank	Blank	Blank		60	934	Norway	Europe	3	1991	0	1	Blank	1	0	Blank	Blank	Blank	Blank	0	1	98.1092	0	Blank
Ekeberg et al., (1991)	Age (50+ vs. below)	Age	Suicide Death	age (ref younger)	Odds ratio					2.1			1	no	Blank	Blank	Blank	Blank	Blank		60	934	Norway	Europe	3	1991	0	1	Blank	1	0	Blank	Blank	Blank	Blank	0	1	98.1092	0	Blank
Ekeberg et al., (1991)	Male (vs. female)	Gender	Suicide Death	male	Odds ratio					1.7			1	no	Blank	Blank	Blank	Blank	Blank		60	934	Norway	Europe	3	1991	0	1	Blank	1	0	Blank	Blank	Blank	Blank	0	1	98.1092	0	Blank
Flensborg-Madsen et al. 2009	Divorced (vs. others)	Marital Status	Suicide Death	divorced	Hazard ratio, CI							1.43	1	no	Blank	Blank	Blank	Blank	Blank		312	18146	Denmark	Europe	1	2009	0	0	Blank	1	2	Blank	Blank	Blank	Blank	1	0		0	Blank
Flensborg-Madsen et al. 2009	Low income (vs. high)	SES	Suicide Death	low SES	Hazard ratio, CI							2.18	1	no	Blank	Blank	Blank	Blank	Blank		312	18146	Denmark	Europe	1	2009	0	0	Blank	1	2	Blank	Blank	Blank	Blank	1	0		0	Blank
Flensborg-Madsen et al. 2009	Male (vs. female)	Gender	Suicide Death	male	Hazard ratio, CI							1.7	1	no	Blank	Blank	Blank	Blank	Blank		312	18146	Denmark	Europe	1	2009	0	0	Blank	1	2	Blank	Blank	Blank	Blank	1	0		0	Blank
Flensborg-Madsen et al. 2009	Single (vs. others)	Marital Status	Suicide Death	single	Hazard ratio, CI							1.45	1	no	Blank	Blank	Blank	Blank	Blank		312	18146	Denmark	Europe	1	2009	0	0	Blank	1	2	Blank	Blank	Blank	Blank	1	0		0	Blank
Flensborg-Madsen et al. 2009	High education (vs. low)	Education Level	Suicide Death	education level (positive)	Hazard ratio, CI							1.38	1	no	Blank	Blank	Blank	Blank	Blank		312	18146	Denmark	Europe	1	2009	1	0	Blank	1	2	Blank	Blank	Blank	Blank	1	0		0	Blank
Franko et al. (2004-AN)	Age (continuous)	Age	Suicide Attempt	age (ref younger) (positive)	Hazard ratio, CI							1.07	3	no	Blank	Blank	Blank	Blank	Blank		108	136	United States	North America	2	2004	1	1	3	Blank	Blank	Blank	2	2	Blank	1	1	98.2533	0	5
Fridell et al. (1996)	Female (vs. male)	Gender	Suicide Attempt	female	Cohort 2x2 (rates)					3.57937	1.46429		1	no	Blank	Blank	Blank	Blank	Blank		60	42	Sweden	Europe	3	1996	0	0	2	Blank	Blank	Blank	2	2	Blank	0	1	72	1	Blank
Fridell et al. (1996)	Unemployed	Employment	Suicide Attempt	employment	Cohort 2x2 (rates)					1.22876	1.175		1	no	Blank	Blank	Blank	Blank	Blank		60	42	Sweden	Europe	3	1996	0	0	2	Blank	Blank	Blank	2	2	Blank	0	1	72	1	Blank
Fridell et al. (1996)	Married/cohabitating (vs. others)	Marital Status	Suicide Attempt	married/cohabitating	Cohort 2x2 (rates)					0.612676	0.725		1	no	Blank	Blank	Blank	Blank	Blank		60	42	Sweden	Europe	3	1996	1	0	2	Blank	Blank	Blank	2	2	Blank	0	1	72	1	Blank
Fridell et al. (1996)	Age (mean comparison)	Age	Suicide Attempt	age (mean comparison, younger)	Independent groups (means, SD's)					2.8923			3	no	Blank	Blank	Blank	Blank	Blank		60	42	Sweden	Europe	3	1996	0	0	2	Blank	Blank	Blank	2	2	Blank	0	1	72	1	Blank
Fujino et al. (2005)	Dissatisfied with income (versus satisfied)	SES	Suicide Death	SES	Hazard ratio, CI							0.9	1	yes	age and sex	1	Blank	Blank	Blank		168	13259	Japan	Asia	1	2005	0	0	Blank	1	2	Blank	Blank	Blank	Blank	1	1	100	0	Blank
Fujino et al. (2005)	Dissatisfied with residence/environment (versus satisfied)	Residence	Suicide Death	residence	Hazard ratio, CI							2.5	1	yes	age and sex	1	Blank	Blank	Blank		168	13259	Japan	Asia	1	2005	0	0	Blank	1	2	Blank	Blank	Blank	Blank	1	1	100	0	Blank
Fujino et al. (2005)	Dissatisfied with work (versus satisfied)	Employment	Suicide Death	employment	Hazard ratio, CI							0.7	1	yes	age and sex	1	Blank	Blank	Blank		168	13259	Japan	Asia	1	2005	0	0	Blank	1	2	Blank	Blank	Blank	Blank	1	1	100	0	Blank
Fujino et al. (2005)	Divorced/widowed (vs married)	Marital Status	Suicide Death	divorced/widowed	Hazard ratio, CI							2.2	1	yes	age and sex	1	Blank	Blank	Blank		168	13259	Japan	Asia	1	2005	0	0	Blank	1	2	Blank	Blank	Blank	Blank	1	1	100	0	Blank
Fujino et al. (2005)	Housewife (vs employed)	Employment	Suicide Death	employment	Hazard ratio, CI							1.2	1	yes	age and sex	1	Blank	Blank	Blank		168	13259	Japan	Asia	1	2005	0	0	Blank	1	2	Blank	Blank	Blank	Blank	1	1	100	0	Blank
Fujino et al. (2005)	Neither satisfied nor dissatisfied with work (versus satisfied)	Employment	Suicide Death	employment	Hazard ratio, CI							1	1	yes	age and sex	1	Blank	Blank	Blank		168	13259	Japan	Asia	1	2005	0	0	Blank	1	2	Blank	Blank	Blank	Blank	1	1	100	0	Blank
Fujino et al. (2005)	Part-time job status (vs employed)	Employment	Suicide Death	employment	Hazard ratio, CI							1.4	1	yes	age and sex	1	Blank	Blank	Blank		168	13259	Japan	Asia	1	2005	0	0	Blank	1	2	Blank	Blank	Blank	Blank	1	1	100	0	Blank
Fujino et al. (2005)	Self-employed (vs employed)	Employment	Suicide Death	employment	Hazard ratio, CI							1	1	yes	age and sex	1	Blank	Blank	Blank		168	13259	Japan	Asia	1	2005	0	0	Blank	1	2	Blank	Blank	Blank	Blank	1	1	100	0	Blank
Fujino et al. (2005)	Unemployed	Employment	Suicide Death	employment	Hazard ratio, CI							0.56	1	yes	age and sex	1	Blank	Blank	Blank		168	13259	Japan	Asia	1	2005	0	0	Blank	1	2	Blank	Blank	Blank	Blank	1	1	100	0	Blank
Fujino et al. (2005)	Unmarried vs (married)	Marital Status	Suicide Death	single	Hazard ratio, CI							1.7	1	yes	age and sex	1	Blank	Blank	Blank		168	13259	Japan	Asia	1	2005	0	0	Blank	1	2	Blank	Blank	Blank	Blank	1	1	100	0	Blank
Garrison et al. (1991)	Female (vs. male)	Gender	Suicide Ideation	female	Odds ratio					1.97			1	no	Blank	Blank	Blank	Blank	Blank		36	1073	United States	North America	1	1991	0	2	Blank	Blank	Blank	0	Blank	Blank	3	1	1	100	0	Blank
Gibb et al. (2005)	Age (25+ vs. younger)	Age	Suicide Death	age (ref both)	Chi-squared for 2x2					1.17762			1	no	Blank	Blank	Blank	Blank	Blank		120	3690	New Zealand	Oceania	3	2005	0	1	Blank	1	0	Blank	Blank	Blank	Blank	0	1	100	0	Blank
Gibb et al. (2005)	Male (vs. female)	Gender	Suicide Death	male	Chi-squared for 2x2					1.32777			1	no	Blank	Blank	Blank	Blank	Blank		120	3690	New Zealand	Oceania	3	2005	0	1	Blank	1	0	Blank	Blank	Blank	Blank	0	1	100	0	Blank
Giltay et al. (2010)	Age (45-49 vs. less than 45)	Age	Suicide Death	age (ref younger)	Hazard ratio, CI							0.73	1	no	Blank	Blank	Blank	Blank	Blank		480	5321	Finland, Serbia, Italy, and Greece	Europe	1	2010	0	0	Blank	1	2	Blank	Blank	Blank	Blank	0	1	100	0	Blank
Giltay et al. (2010)	Age (50-54 vs. less than 45)	Age	Suicide Death	age (ref younger)	Hazard ratio, CI							1.62	1	no	Blank	Blank	Blank	Blank	Blank		480	5321	Finland, Serbia, Italy, and Greece	Europe	1	2010	0	0	Blank	1	2	Blank	Blank	Blank	Blank	0	1	100	0	Blank
Giltay et al. (2010)	Age (55+ vs. less than 45)	Age	Suicide Death	age (ref younger)	Hazard ratio, CI							2.25	1	no	Blank	Blank	Blank	Blank	Blank		480	5321	Finland, Serbia, Italy, and Greece	Europe	1	2010	0	0	Blank	1	2	Blank	Blank	Blank	Blank	0	1	100	0	Blank
Giltay et al. (2010)	Single (vs. others)	Marital Status	Suicide Death	single	Hazard ratio, CI							2.14	1	no	Blank	Blank	Blank	Blank	Blank		480	5321	Finland, Serbia, Italy, and Greece	Europe	1	2010	0	0	Blank	1	2	Blank	Blank	Blank	Blank	0	1	100	0	Blank
Giltay et al. (2010)	Higher SES (vs. low)	SES	Suicide Death	high SES (positive)	Hazard ratio, CI							0.22	1	no	Blank	Blank	Blank	Blank	Blank		480	5321	Finland, Serbia, Italy, and Greece	Europe	1	2010	1	0	Blank	1	2	Blank	Blank	Blank	Blank	0	1	100	0	Blank
Goldstein et al. (1991)	Divorced	Marital Status	Suicide Death	divorced	Cohort 2x2 (Events)	3	46	251	1860	0.447234	0.483284		1	no	Blank	Blank	Blank	Blank	Blank		156	1906	United States	North America	2	1991	0	0	Blank	1	2	Blank	Blank	Blank	Blank	0	0		0	2
Goldstein et al. (1991)	Male (vs. female)	Gender	Suicide Death	male	Cohort 2x2 (Events)	23	46	727	1860	1.55846	1.27923		1	no	Blank	Blank	Blank	Blank	Blank		156	1906	United States	North America	2	1991	0	0	Blank	1	2	Blank	Blank	Blank	Blank	0	0		0	2
Goldstein et al. (1991)	age (mean comparison)	Age	Suicide Death	age (mean comparison, younger)	Independent groups (means, SD's)					1.32888			3	no	Blank	Blank	Blank	Blank	Blank		156	1906	United States	North America	2	1991	0	0	Blank	1	2	Blank	Blank	Blank	Blank	0	0		0	2
Goldstein et al. (2012)	White (vs. other)	Race & Ethnicity	Suicide Attempt	white	Cohort 2x2 (rates)					0.96033	0.992701		1	no	Blank	Blank	Blank	Blank	Blank		60	413	United States	North America	2	2012	0	2	3	Blank	Blank	Blank	0	2	Blank	0	1		0	2
Goldstein et al. (2012)	Living with both bio parents	Family Types	Suicide Attempt	living with parents (positive)	Cohort 2x2 (rates)					0.87613	0.925059		1	no	Blank	Blank	Blank	Blank	Blank		60	413	United States	North America	2	2012	1	2	3	Blank	Blank	Blank	0	2	Blank	0	1		0	2
Goldstein et al. (2012)	Male (vs. female)	Gender	Suicide Attempt	male (positive)	Cohort 2x2 (rates)					0.568991	0.750446		1	no	Blank	Blank	Blank	Blank	Blank		60	413	United States	North America	2	2012	1	2	3	Blank	Blank	Blank	0	2	Blank	0	1		0	2
Goldstein et al. (2012)	Age (mean comparison)	Age	Suicide Attempt	age (mean comparison, older)	Independent groups (means, SD's)					0.713099			3	no	Blank	Blank	Blank	Blank	Blank		60	413	United States	North America	2	2012	0	2	3	Blank	Blank	Blank	0	2	Blank	0	1		0	2
Goldstein et al. (2012)	SES (cont increasing)	SES	Suicide Attempt	SES (positive)	Independent groups (means, SD's)					1			3	no	Blank	Blank	Blank	Blank	Blank		60	413	United States	North America	2	2012	1	2	3	Blank	Blank	Blank	0	2	Blank	0	1		0	2
Goodwin et al. (2005)	Female (vs. male)	Gender	Suicide Attempt	female	Odds ratio					2.4			1	no	Blank	Blank	Blank	Blank	Blank		12	3481	United States	North America	1	2005	0	0	3	Blank	Blank	Blank	1	1	Blank	1	1	74	0	Blank
Goodwin et al. (2005)	Female (vs. male)	Gender	Suicide Ideation	female	Odds ratio					2			1	no	Blank	Blank	Blank	Blank	Blank		12	3481	United States	North America	1	2005	0	0	Blank	Blank	Blank	1	Blank	Blank	2	1	1	74	0	Blank
Goodwin et al. (2005)	Age (continuous)	Age	Suicide Attempt	age (ref younger) (positive)	Odds ratio					0.98			3	no	Blank	Blank	Blank	Blank	Blank		12	3481	United States	North America	1	2005	1	0	3	Blank	Blank	Blank	1	1	Blank	1	1	74	0	Blank
Goodwin et al. (2005)	Black (vs. non-black)	Race & Ethnicity	Suicide Attempt	black (positive)	Odds ratio					2.4			1	no	Blank	Blank	Blank	Blank	Blank		12	3481	United States	North America	1	2005	1	0	3	Blank	Blank	Blank	1	1	Blank	1	1	74	0	Blank
Goodwin et al. (2005)	Age (continuous)	Age	Suicide Ideation	age (ref younger) (positive)	Odds ratio					0.98			3	no	Blank	Blank	Blank	Blank	Blank		12	3481	United States	North America	1	2005	1	0	Blank	Blank	Blank	1	Blank	Blank	2	1	1	74	0	Blank
Goodwin et al. (2005)	Black (vs. non-black)	Race & Ethnicity	Suicide Ideation	black (positive)	Odds ratio					3			1	no	Blank	Blank	Blank	Blank	Blank		12	3481	United States	North America	1	2005	1	0	Blank	Blank	Blank	1	Blank	Blank	2	1	1	74	0	Blank
Gradus et al. (2012)	SES (very low)	SES	Suicide Death	low SES	Cohort 2x2 (rates)					3.34114	2.07692		1	no	Blank	Blank	Blank	Blank	Blank		60	12486	Denmark	Europe	1	2012	0	1	Blank	1	2	Blank	Blank	Blank	Blank	0	1	100	0	Blank
Gradus et al. (2012)	Single (vs. others)	Marital Status	Suicide Death	single	Cohort 2x2 (rates)					3.30453	2.03704		1	no	Blank	Blank	Blank	Blank	Blank		60	12486	Denmark	Europe	1	2012	0	1	Blank	1	2	Blank	Blank	Blank	Blank	0	1	100	0	Blank
Gradus et al. (2012)	Cohabitating (vs. others)	Marital Status	Suicide Death	cohabitating	Cohort 2x2 (rates)					0.926471	0.9375		1	no	Blank	Blank	Blank	Blank	Blank		60	12486	Denmark	Europe	1	2012	1	1	Blank	1	2	Blank	Blank	Blank	Blank	0	1	100	0	Blank
Gradus et al. (2012)	Married (vs. others)	Marital Status	Suicide Death	married	Cohort 2x2 (rates)					0.318182	0.509091		1	no	Blank	Blank	Blank	Blank	Blank		60	12486	Denmark	Europe	1	2012	1	1	Blank	1	2	Blank	Blank	Blank	Blank	0	1	100	0	Blank
Gradus et al. (2012)	SES (very high)	SES	Suicide Death	high SES (positive)	Cohort 2x2 (rates)					0.391386	0.458333		1	no	Blank	Blank	Blank	Blank	Blank		60	12486	Denmark	Europe	1	2012	1	1	Blank	1	2	Blank	Blank	Blank	Blank	0	1	100	0	Blank
Greer & Bagley (1971)	Male (vs. female)	Gender	Suicide Attempt	male (positive)	Cohort 2x2 (Events)	27	57	45	145	2	1.52632		1	no	Blank	Blank	Blank	Blank	Blank		24	204	United Kingdom	Europe	3	1971	1	0	2	Blank	Blank	Blank	0	0	Blank	0	1	96.6825	0	Blank
Hall et al. (1998)	Male (vs. female)	Gender	Suicide Death	male	Cohort 2x2 (Events)	93	3347	75	4957	1.86038	1.83647		1	no	Blank	Blank	Blank	Blank	Blank		156	8304	United Kingdom	Europe	3	1998	0	1	Blank	1	2	Blank	Blank	Blank	Blank	0	1	100	0	Blank
Handley et al. (2012)	Age (mean comparison)	Age	Suicide Ideation	age (mean comparison, younger)	Odds ratio					0.86			3	no	Blank	Blank	Blank	Blank	Blank		12	1356	Australia	Oceania	1	2012	0	0	Blank	Blank	Blank	1	Blank	Blank	4	0	1	72.4746	1	Blank
Handley et al. (2012)	Divorced (vs. married)	Marital Status	Suicide Ideation	divorced	Odds ratio					1.6			1	no	Blank	Blank	Blank	Blank	Blank		12	1356	Australia	Oceania	1	2012	0	0	Blank	Blank	Blank	1	Blank	Blank	4	0	1	72.4746	1	Blank
Handley et al. (2012)	Financial Status: comfortable (vs. prosperous)	SES	Suicide Ideation	high SES	Odds ratio					0.56			1	no	Blank	Blank	Blank	Blank	Blank		12	1356	Australia	Oceania	1	2012	0	0	Blank	Blank	Blank	1	Blank	Blank	4	0	1	72.4746	1	Blank
Handley et al. (2012)	Financial Status: just getting along (vs. prosperous)	SES	Suicide Ideation	medium SES	Odds ratio					2			1	no	Blank	Blank	Blank	Blank	Blank		12	1356	Australia	Oceania	1	2012	0	0	Blank	Blank	Blank	1	Blank	Blank	4	0	1	72.4746	1	Blank
Handley et al. (2012)	Retired (vs. employed)	Employment	Suicide Ideation	employment	Odds ratio					0.64			1	no	Blank	Blank	Blank	Blank	Blank		12	1356	Australia	Oceania	1	2012	0	0	Blank	Blank	Blank	1	Blank	Blank	4	0	1	72.4746	1	Blank
Handley et al. (2012)	Rural (vs. urban) australia	Location	Suicide Ideation	location	Odds ratio					0.71			1	no	Blank	Blank	Blank	Blank	Blank		12	1356	Australia	Oceania	1	2012	0	0	Blank	Blank	Blank	1	Blank	Blank	4	0	1	72.4746	1	Blank
Handley et al. (2012)	Single (vs. married)	Marital Status	Suicide Ideation	single	Odds ratio					2.3			1	no	Blank	Blank	Blank	Blank	Blank		12	1356	Australia	Oceania	1	2012	0	0	Blank	Blank	Blank	1	Blank	Blank	4	0	1	72.4746	1	Blank
Handley et al. (2012)	Suburban (vs. urban) australia	Location	Suicide Ideation	location	Odds ratio					1.5			1	no	Blank	Blank	Blank	Blank	Blank		12	1356	Australia	Oceania	1	2012	0	0	Blank	Blank	Blank	1	Blank	Blank	4	0	1	72.4746	1	Blank
Handley et al. (2012)	Male (vs. female)	Gender	Suicide Ideation	male (positive)	Odds ratio					1.1			1	no	Blank	Blank	Blank	Blank	Blank		12	1356	Australia	Oceania	1	2012	1	0	Blank	Blank	Blank	1	Blank	Blank	4	0	1	72.4746	1	Blank
Handley et al. (2014)	Age (continuous)	Age	Suicide Ideation	age (ref younger)	Odds ratio					1			3	no	Blank	Blank	Blank	Blank	Blank		60	2160	Australia	Oceania	1	2014	0	0	Blank	Blank	Blank	1	Blank	Blank	4	1	1	66.4002	1	Blank
Handley et al. (2014)	Divorced/separated/never married vs married	Marital Status	Suicide Ideation	divorced/separated/widowed	Odds ratio					0.85			1	no	Blank	Blank	Blank	Blank	Blank		60	2160	Australia	Oceania	1	2014	0	0	Blank	Blank	Blank	1	Blank	Blank	4	1	1	66.4002	1	Blank
Handley et al. (2014)	Female (vs. male)	Gender	Suicide Ideation	female	Odds ratio					0.85			1	no	Blank	Blank	Blank	Blank	Blank		60	2160	Australia	Oceania	1	2014	0	0	Blank	Blank	Blank	1	Blank	Blank	4	1	1	66.4002	1	Blank
Handley et al. (2014)	Income (high vs. very low)	SES	Suicide Ideation	high SES	Odds ratio					0.25			1	no	Blank	Blank	Blank	Blank	Blank		60	2160	Australia	Oceania	1	2014	0	0	Blank	Blank	Blank	1	Blank	Blank	4	1	1	66.4002	1	Blank
Handley et al. (2014)	Non-retired (vs. retired)	Employment	Suicide Ideation	employment	Odds ratio					0.76			1	no	Blank	Blank	Blank	Blank	Blank		60	2160	Australia	Oceania	1	2014	0	0	Blank	Blank	Blank	1	Blank	Blank	4	1	1	66.4002	1	Blank
Handley et al. (2014)	Widowed vs married	Marital Status	Suicide Ideation	widowed	Odds ratio					1.07			1	no	Blank	Blank	Blank	Blank	Blank		60	2160	Australia	Oceania	1	2014	0	0	Blank	Blank	Blank	1	Blank	Blank	4	1	1	66.4002	1	Blank
Handley et al. (2014)	Pension (vs. no)	Employment	Suicide Ideation	occupation	Odds ratio					1.54			1	no	Blank	Blank	Blank	Blank	Blank		60	2160	Australia	Oceania	1	2014	1	0	Blank	Blank	Blank	1	Blank	Blank	4	1	1	66.4002	1	Blank
Hayashi et al. (2012)	Female (vs. male)	Gender	Suicide Attempt	female	Hazard ratio, CI							0.81	1	no	Blank	Blank	Blank	Blank	Blank		24	106	Japan	Asia	3	2012	0	0	4	Blank	Blank	Blank	2	2	Blank	1	1		1	Blank
Hayashi et al. (2012)	Unemployed	Employment	Suicide Attempt	employment	Hazard ratio, CI							1.82	1	no	Blank	Blank	Blank	Blank	Blank		24	106	Japan	Asia	3	2012	0	0	4	Blank	Blank	Blank	2	2	Blank	1	1		1	Blank
Hayashi et al. (2012)	Age (continuous)	Age	Suicide Attempt	age (ref younger) (positive)	Hazard ratio, CI							0.96	3	no	Blank	Blank	Blank	Blank	Blank		24	106	Japan	Asia	3	2012	1	0	4	Blank	Blank	Blank	2	2	Blank	1	1		1	Blank
Hayashi et al. (2012)	Cohabitating (vs. others)	Marital Status	Suicide Attempt	cohabitating	Hazard ratio, CI							0.97	1	no	Blank	Blank	Blank	Blank	Blank		24	106	Japan	Asia	3	2012	1	0	4	Blank	Blank	Blank	2	2	Blank	1	1		1	Blank
Hemenway et al. (1993)	Age (45-49 vs. 40-44)	Age	Suicide Death	age (ref younger)	Hazard ratio, CI							1.44	1	no	Blank	Blank	Blank	Blank	Blank		144	107083	United States	North America	1	1993	0	0	Blank	4	0	Blank	Blank	Blank	Blank	0	1	87.9893	0	Blank
Hemenway et al. (1993)	Age (50-54 vs. 40-44)	Age	Suicide Death	age (ref younger)	Hazard ratio, CI							2.1	1	no	Blank	Blank	Blank	Blank	Blank		144	107083	United States	North America	1	1993	0	0	Blank	4	0	Blank	Blank	Blank	Blank	0	1	87.9893	0	Blank
Hemenway et al. (1993)	Age (55-59 vs. 40-44)	Age	Suicide Death	age (ref younger)	Hazard ratio, CI							2.18	1	no	Blank	Blank	Blank	Blank	Blank		144	107083	United States	North America	1	1993	0	0	Blank	4	0	Blank	Blank	Blank	Blank	0	1	87.9893	0	Blank
Hemenway et al. (1993)	Age (60+ vs. 40-44)	Age	Suicide Death	age (ref younger)	Hazard ratio, CI							1.75	1	no	Blank	Blank	Blank	Blank	Blank		144	107083	United States	North America	1	1993	0	0	Blank	4	0	Blank	Blank	Blank	Blank	0	1	87.9893	0	Blank
Hemenway et al. (1993)	Age (30-34 vs. 40-44)	Age	Suicide Death	age (ref older) (positive)	Hazard ratio, CI							1.51	1	no	Blank	Blank	Blank	Blank	Blank		144	107083	United States	North America	1	1993	1	0	Blank	4	0	Blank	Blank	Blank	Blank	0	1	87.9893	0	Blank
Hemenway et al. (1993)	Age (35-39 vs. 40-44)	Age	Suicide Death	age (ref older) (positive)	Hazard ratio, CI							1.72	1	no	Blank	Blank	Blank	Blank	Blank		144	107083	United States	North America	1	1993	1	0	Blank	4	0	Blank	Blank	Blank	Blank	0	1	87.9893	0	Blank
Hjern & Allebeck (2002)	Parents of intercountry adoptees	Nationality	Suicide Death	immigrant	Odds ratio					1.2			1	yes	birth year and sex	1	Blank	Blank	Blank		108	1720000	Sweden	Europe	1	2002	0	0	Blank	1	2	Blank	Blank	Blank	Blank	0	0		0	Blank
Hjern & Allebeck (2002-FGI)	Blue collar job (vs. white collar)	Employment	Suicide Death	occupation	Odds ratio					1			1	yes	birth year	1	Blank	Blank	Blank		108	1720000	Sweden	Europe	1	2002	0	0	Blank	1	2	Blank	Blank	Blank	Blank	0	0		0	Blank
Hjern & Allebeck (2002-FGI)	First-generation immigrant from Eastern Europe	Nationality	Suicide Death	immigrant	Odds ratio					1.2			1	yes	birth year and sex	1	Blank	Blank	Blank		108	1720000	Sweden	Europe	1	2002	0	0	Blank	1	2	Blank	Blank	Blank	Blank	0	0		0	Blank
Hjern & Allebeck (2002-FGI)	First-generation immigrant from Finland	Nationality	Suicide Death	immigrant	Odds ratio					1.6			1	yes	birth year and sex	1	Blank	Blank	Blank		108	1720000	Sweden	Europe	1	2002	0	0	Blank	1	2	Blank	Blank	Blank	Blank	0	0		0	Blank
Hjern & Allebeck (2002-FGI)	First-generation immigrant from Middle East	Nationality	Suicide Death	immigrant	Odds ratio					0.5			1	yes	birth year and sex	1	Blank	Blank	Blank		108	1720000	Sweden	Europe	1	2002	0	0	Blank	1	2	Blank	Blank	Blank	Blank	0	0		0	Blank
Hjern & Allebeck (2002-FGI)	First-generation immigrant from Other non-European	Nationality	Suicide Death	immigrant	Odds ratio					0.9			1	yes	birth year and sex	1	Blank	Blank	Blank		108	1720000	Sweden	Europe	1	2002	0	0	Blank	1	2	Blank	Blank	Blank	Blank	0	0		0	Blank
Hjern & Allebeck (2002-FGI)	First-generation immigrant from Southern Europe	Nationality	Suicide Death	immigrant	Odds ratio					0.4			1	yes	birth year and sex	1	Blank	Blank	Blank		108	1720000	Sweden	Europe	1	2002	0	0	Blank	1	2	Blank	Blank	Blank	Blank	0	0		0	Blank
Hjern & Allebeck (2002-FGI)	First-generation immigrant from Western Europe	Nationality	Suicide Death	immigrant	Odds ratio					1.3			1	yes	birth year and sex	1	Blank	Blank	Blank		108	1720000	Sweden	Europe	1	2002	0	0	Blank	1	2	Blank	Blank	Blank	Blank	0	0		0	Blank
Hjern & Allebeck (2002-FGI)	Male (vs. female)	Gender	Suicide Death	male	Odds ratio					2.6			1	yes	birth year	1	Blank	Blank	Blank		108	1720000	Sweden	Europe	1	2002	0	0	Blank	1	2	Blank	Blank	Blank	Blank	0	0		0	Blank
Hjern & Allebeck (2002-FGI)	Received social welfare (yes vs. no)	SES	Suicide Death	low SES	Odds ratio					2.3			1	yes	birth year	1	Blank	Blank	Blank		108	1720000	Sweden	Europe	1	2002	0	0	Blank	1	2	Blank	Blank	Blank	Blank	0	0		0	Blank
Hjern & Allebeck (2002-FGI)	Rural (vs. urban)	Location	Suicide Death	location	Odds ratio					1.2			1	yes	birth year	1	Blank	Blank	Blank		108	1720000	Sweden	Europe	1	2002	0	0	Blank	1	2	Blank	Blank	Blank	Blank	0	0		0	Blank
Hjern & Allebeck (2002-FGI)	Single parent household (yes vs. no)	Family Types	Suicide Death	family structure	Odds ratio					2			1	yes	birth year	1	Blank	Blank	Blank		108	1720000	Sweden	Europe	1	2002	0	0	Blank	1	2	Blank	Blank	Blank	Blank	0	0		0	Blank
Hjern & Allebeck (2002-SGI)	Blue collar job (vs. white collar)	Employment	Suicide Death	occupation	Odds ratio					1.2			1	yes	birth year	1	Blank	Blank	Blank		108	1720000	Sweden	Europe	1	2002	0	0	Blank	1	2	Blank	Blank	Blank	Blank	0	0		0	Blank
Hjern & Allebeck (2002-SGI)	Intercountry Adoptees	Nationality	Suicide Death	parental origin	Odds ratio					4.5			1	yes	birth year and sex	1	Blank	Blank	Blank		108	1720000	Sweden	Europe	1	2002	0	0	Blank	1	2	Blank	Blank	Blank	Blank	0	0		0	Blank
Hjern & Allebeck (2002-SGI)	Male (vs. female)	Gender	Suicide Death	male	Odds ratio					2.6			1	yes	birth year	1	Blank	Blank	Blank		108	1720000	Sweden	Europe	1	2002	0	0	Blank	1	2	Blank	Blank	Blank	Blank	0	0		0	Blank
Hjern & Allebeck (2002-SGI)	Received social welfare (yes vs. no)	SES	Suicide Death	low SES	Odds ratio					2			1	yes	birth year	1	Blank	Blank	Blank		108	1720000	Sweden	Europe	1	2002	0	0	Blank	1	2	Blank	Blank	Blank	Blank	0	0		0	Blank
Hjern & Allebeck (2002-SGI)	Rural (vs. urban)	Location	Suicide Death	location	Odds ratio					1.2			1	yes	birth year	1	Blank	Blank	Blank		108	1720000	Sweden	Europe	1	2002	0	0	Blank	1	2	Blank	Blank	Blank	Blank	0	0		0	Blank
Hjern & Allebeck (2002-SGI)	Second-generation immigrant from Eastern Europe	Nationality	Suicide Death	immigrant	Odds ratio					1.6			1	yes	birth year and sex	1	Blank	Blank	Blank		108	1720000	Sweden	Europe	1	2002	0	0	Blank	1	2	Blank	Blank	Blank	Blank	0	0		0	Blank
Hjern & Allebeck (2002-SGI)	Second-generation immigrant from Eastern Europe/Sweden	Nationality	Suicide Death	immigrant	Odds ratio					0.7			1	yes	birth year and sex	1	Blank	Blank	Blank		108	1720000	Sweden	Europe	1	2002	0	0	Blank	1	2	Blank	Blank	Blank	Blank	0	0		0	Blank
Hjern & Allebeck (2002-SGI)	Second-generation immigrant from Finland	Nationality	Suicide Death	immigrant	Odds ratio					2			1	yes	birth year and sex	1	Blank	Blank	Blank		108	1720000	Sweden	Europe	1	2002	0	0	Blank	1	2	Blank	Blank	Blank	Blank	0	0		0	Blank
Hjern & Allebeck (2002-SGI)	Second-generation immigrant from Finland/Sweden	Nationality	Suicide Death	immigrant	Odds ratio					1.2			1	yes	birth year and sex	1	Blank	Blank	Blank		108	1720000	Sweden	Europe	1	2002	0	0	Blank	1	2	Blank	Blank	Blank	Blank	0	0		0	Blank
Hjern & Allebeck (2002-SGI)	Second-generation immigrant from Middle East	Nationality	Suicide Death	immigrant	Odds ratio					0.5			1	yes	birth year and sex	1	Blank	Blank	Blank		108	1720000	Sweden	Europe	1	2002	0	0	Blank	1	2	Blank	Blank	Blank	Blank	0	0		0	Blank
Hjern & Allebeck (2002-SGI)	Second-generation immigrant from Middle East/Sweden	Nationality	Suicide Death	immigrant	Odds ratio					0.9			1	yes	birth year and sex	1	Blank	Blank	Blank		108	1720000	Sweden	Europe	1	2002	0	0	Blank	1	2	Blank	Blank	Blank	Blank	0	0		0	Blank
Hjern & Allebeck (2002-SGI)	Second-generation immigrant from non-euro	Nationality	Suicide Death	immigrant	Odds ratio					1.2			1	yes	birth year and sex	1	Blank	Blank	Blank		108	1720000	Sweden	Europe	1	2002	0	0	Blank	1	2	Blank	Blank	Blank	Blank	0	0		0	Blank
Hjern & Allebeck (2002-SGI)	Second-generation immigrant from non-euro/Sweden	Nationality	Suicide Death	immigrant	Odds ratio					1			1	yes	birth year and sex	1	Blank	Blank	Blank		108	1720000	Sweden	Europe	1	2002	0	0	Blank	1	2	Blank	Blank	Blank	Blank	0	0		0	Blank
Hjern & Allebeck (2002-SGI)	Second-generation immigrant from Southern Europe	Nationality	Suicide Death	immigrant	Odds ratio					1			1	yes	birth year and sex	1	Blank	Blank	Blank		108	1720000	Sweden	Europe	1	2002	0	0	Blank	1	2	Blank	Blank	Blank	Blank	0	0		0	Blank
Hjern & Allebeck (2002-SGI)	Second-generation immigrant from Southern Europe/Sweden	Nationality	Suicide Death	immigrant	Odds ratio					1			1	yes	birth year and sex	1	Blank	Blank	Blank		108	1720000	Sweden	Europe	1	2002	0	0	Blank	1	2	Blank	Blank	Blank	Blank	0	0		0	Blank
Hjern & Allebeck (2002-SGI)	Second-generation immigrant from Western Europe	Nationality	Suicide Death	immigrant	Odds ratio					2.2			1	yes	birth year and sex	1	Blank	Blank	Blank		108	1720000	Sweden	Europe	1	2002	0	0	Blank	1	2	Blank	Blank	Blank	Blank	0	0		0	Blank
Hjern & Allebeck (2002-SGI)	Second-generation immigrant from Western Europe/Sweden	Nationality	Suicide Death	immigrant	Odds ratio					1.5			1	yes	birth year and sex	1	Blank	Blank	Blank		108	1720000	Sweden	Europe	1	2002	0	0	Blank	1	2	Blank	Blank	Blank	Blank	0	0		0	Blank
Hjern & Allebeck (2002-SGI)	Single parent household (yes vs. no)	Family Types	Suicide Death	family structure	Odds ratio					1.8			1	yes	birth year	1	Blank	Blank	Blank		108	1720000	Sweden	Europe	1	2002	0	0	Blank	1	2	Blank	Blank	Blank	Blank	0	0		0	Blank
Holma et al. (2010)	Low income (vs. higher)	SES	Suicide Attempt	low SES	Cohort 2x2 (Events)	20	103	16	145	1.94277	1.75971		1	no	Blank	Blank	Blank	Blank	Blank		60	249	Finland	Europe	2	2010	0	0	3	Blank	Blank	Blank	2	2	Blank	1	1	67.658	0	2
Holma et al. (2010)	Employed	Employment	Suicide Attempt	employment (positive)	Cohort 2x2 (Events)	21	151	15	88	0.786154	0.815894		1	no	Blank	Blank	Blank	Blank	Blank		60	249	Finland	Europe	2	2010	1	0	3	Blank	Blank	Blank	2	2	Blank	1	1	67.658	0	2
Holma et al. (2010)	Male (vs. female)	Gender	Suicide Attempt	male (positive)	Cohort 2x2 (Events)	8	64	28	185	0.80102	0.825893		1	no	Blank	Blank	Blank	Blank	Blank		60	249	Finland	Europe	2	2010	1	0	3	Blank	Blank	Blank	2	2	Blank	1	1	67.658	0	2
Holma et al. (2010)	Married/cohabitate (vs. others)	Marital Status	Suicide Attempt	married/cohabitating	Cohort 2x2 (Events)	14	131	22	118	0.522145	0.573213		1	no	Blank	Blank	Blank	Blank	Blank		60	249	Finland	Europe	2	2010	1	0	3	Blank	Blank	Blank	2	2	Blank	1	1	67.658	0	2
Holma et al. (2010)	Professional education (vs. not)	Education Level	Suicide Attempt	education level (positive)	Cohort 2x2 (Events)	21	97	15	153	2.54211	2.20825		1	no	Blank	Blank	Blank	Blank	Blank		60	249	Finland	Europe	2	2010	1	0	3	Blank	Blank	Blank	2	2	Blank	1	1	67.658	0	2
Holma et al. (2010)	Age (mean comparison)	Age	Suicide Attempt	age (mean comparison, younger)	Independent groups (means, SD's)					2.13951			3	no	Blank	Blank	Blank	Blank	Blank		60	249	Finland	Europe	2	2010	0	0	3	Blank	Blank	Blank	2	2	Blank	1	1	67.658	0	2
Holma et al. (2014)	Age (continuous)	Age	Suicide Attempt	age (ref younger)	Odds ratio					0.94			3	no	Blank	Blank	Blank	Blank	Blank		60	249	Finland	Europe	2	2014	0	0	3	Blank	Blank	Blank	0	2	Blank	1	1	60.5948	0	2
Holma et al. (2014)	Female (vs. male)	Gender	Suicide Attempt	female	Odds ratio					1.33			1	no	Blank	Blank	Blank	Blank	Blank		60	249	Finland	Europe	2	2014	0	0	3	Blank	Blank	Blank	0	2	Blank	1	1	60.5948	0	2
Holma et al. (2014)	Age (continuous)	Age	Suicide Ideation	age (ref younger)	Odds ratio					0.99			3	no	Blank	Blank	Blank	Blank	Blank		60	249	Finland	Europe	2	2014	0	0	Blank	Blank	Blank	0	Blank	Blank	3	1	1	60.5948	0	2
Holma et al. (2014)	Female (vs. male)	Gender	Suicide Ideation	female	Odds ratio					1.22			1	no	Blank	Blank	Blank	Blank	Blank		60	249	Finland	Europe	2	2014	0	0	Blank	Blank	Blank	0	Blank	Blank	3	1	1	60.5948	0	2
Horwitz et al. (2015)	No insurance	SES	Suicide Attempt	insurance	Cohort 2x2 (rates)					2.9652	1.75071		1	no	Blank	Blank	Blank	Blank	Blank		18	473	United States	North America	2	2015	0	2	3	Blank	Blank	Blank	0	2	Blank	0	0		0	1
Ialongo et al. (2004)	Bio mother present	Family Types	Suicide Attempt	parental factors	Odds ratio					0.97			1	yes	suicide attempts, receiving free lunch, gender, depressive symptoms, intervention design, aggressive behavior, family moves	1	1	1	Blank		168	870	United States	North America	1	2004	0	2	3	Blank	Blank	Blank	1	1	Blank	0	1	79.0621	0	Blank
Jokinen et al. (2007)	Male (vs. female)	Gender	Suicide Death	male	Cohort 2x2 (Events)	14	126	22	256	1.32955	1.29293		1	no	Blank	Blank	Blank	Blank	Blank		216	382	Sweden	Europe	2	2007	0	0	Blank	1	0	Blank	Blank	Blank	Blank	0	0		0	2
Jokinen et al. (2009)	Male (vs. female)	Gender	Suicide Death	male	Cohort 2x2 (Events)	6	23	5	35	2.11765	1.82609		1	no	Blank	Blank	Blank	Blank	Blank		252	58	Sweden	Europe	2	2009	0	0	Blank	1	0	Blank	Blank	Blank	Blank	0	0		0	1
Juon & Ensminger (1997-f)	Raised by mother alone (vs. others too)	Family Types	Suicide Attempt	family structure	Odds ratio					0.69			1	no	Blank	Blank	Blank	Blank	Blank		336	304	United States	North America	1	1997	0	2	4	Blank	Blank	Blank	1	1	Blank	0	1	0.767311	1	Blank
Juon & Ensminger (1997-f)	Raised by mother alone (vs. more)	Family Types	Suicide Ideation	family structure	Odds ratio					1.21			1	no	Blank	Blank	Blank	Blank	Blank		336	304	United States	North America	1	1997	0	2	Blank	Blank	Blank	1	Blank	Blank	2	0	1	0.767311	1	Blank
Juon & Ensminger (1997-f)	Employed	Employment	Suicide Attempt	employment (positive)	Odds ratio					1.01			1	no	Blank	Blank	Blank	Blank	Blank		336	304	United States	North America	1	1997	1	2	4	Blank	Blank	Blank	1	1	Blank	0	1	0.767311	1	Blank
Juon & Ensminger (1997-f)	High church attendance (vs. low)	Religion	Suicide Attempt	high religiosity	Odds ratio					1.45			1	no	Blank	Blank	Blank	Blank	Blank		336	304	United States	North America	1	1997	1	2	4	Blank	Blank	Blank	1	1	Blank	0	1	0.767311	1	Blank
Juon & Ensminger (1997-f)	Married (vs. others)	Marital Status	Suicide Attempt	married	Odds ratio					2.59			1	no	Blank	Blank	Blank	Blank	Blank		336	304	United States	North America	1	1997	1	2	4	Blank	Blank	Blank	1	1	Blank	0	1	0.767311	1	Blank
Juon & Ensminger (1997-f)	Mother's education	Family Types	Suicide Attempt	mother education (positive)	Odds ratio					1.28			1	no	Blank	Blank	Blank	Blank	Blank		336	304	United States	North America	1	1997	1	2	4	Blank	Blank	Blank	1	1	Blank	0	1	0.767311	1	Blank
Juon & Ensminger (1997-f)	Employed	Employment	Suicide Ideation	employment (positive)	Odds ratio					0.99			1	no	Blank	Blank	Blank	Blank	Blank		336	304	United States	North America	1	1997	1	2	Blank	Blank	Blank	1	Blank	Blank	2	0	1	0.767311	1	Blank
Juon & Ensminger (1997-f)	High church attendance (vs. low)	Religion	Suicide Ideation	high religiosity	Odds ratio					1.81			1	no	Blank	Blank	Blank	Blank	Blank		336	304	United States	North America	1	1997	1	2	Blank	Blank	Blank	1	Blank	Blank	2	0	1	0.767311	1	Blank
Juon & Ensminger (1997-f)	Married (vs. others)	Marital Status	Suicide Ideation	married	Odds ratio					1.52			1	no	Blank	Blank	Blank	Blank	Blank		336	304	United States	North America	1	1997	1	2	Blank	Blank	Blank	1	Blank	Blank	2	0	1	0.767311	1	Blank
Juon & Ensminger (1997-f)	Mother's education	Family Types	Suicide Ideation	mother education (positive)	Odds ratio					0.88			1	no	Blank	Blank	Blank	Blank	Blank		336	304	United States	North America	1	1997	1	2	Blank	Blank	Blank	1	Blank	Blank	2	0	1	0.767311	1	Blank
Juon & Ensminger (1997-m)	Raised by mother alone (vs. others too)	Family Types	Suicide Ideation	family structure	Odds ratio					1.41			1	no	Blank	Blank	Blank	Blank	Blank		336	282	United States	North America	1	1997	0	2	Blank	Blank	Blank	1	Blank	Blank	2	0	1	0.767311	1	Blank
Juon & Ensminger (1997-m)	High church attendance (vs. low)	Religion	Suicide Attempt	high religiosity	Odds ratio					0.53			1	no	Blank	Blank	Blank	Blank	Blank		336	282	United States	North America	1	1997	1	2	4	Blank	Blank	Blank	1	1	Blank	0	1	0.767311	1	Blank
Juon & Ensminger (1997-m)	Mother's education	Family Types	Suicide Attempt	mother education (positive)	Odds ratio					1.54			1	no	Blank	Blank	Blank	Blank	Blank		336	282	United States	North America	1	1997	1	2	4	Blank	Blank	Blank	1	1	Blank	0	1	0.767311	1	Blank
Juon & Ensminger (1997-m)	Employed	Employment	Suicide Ideation	employment (positive)	Odds ratio					2.21			1	no	Blank	Blank	Blank	Blank	Blank		336	282	United States	North America	1	1997	1	2	Blank	Blank	Blank	1	Blank	Blank	2	0	1	0.767311	1	Blank
Juon & Ensminger (1997-m)	High church attendance (vs. low)	Religion	Suicide Ideation	high religiosity	Odds ratio					0.88			1	no	Blank	Blank	Blank	Blank	Blank		336	282	United States	North America	1	1997	1	2	Blank	Blank	Blank	1	Blank	Blank	2	0	1	0.767311	1	Blank
Juon & Ensminger (1997-m)	Married (vs. others)	Marital Status	Suicide Ideation	married	Odds ratio					0.96			1	no	Blank	Blank	Blank	Blank	Blank		336	282	United States	North America	1	1997	1	2	Blank	Blank	Blank	1	Blank	Blank	2	0	1	0.767311	1	Blank
Juon & Ensminger (1997-m)	Mother's education	Family Types	Suicide Ideation	mother education (positive)	Odds ratio					1.03			1	no	Blank	Blank	Blank	Blank	Blank		336	282	United States	North America	1	1997	1	2	Blank	Blank	Blank	1	Blank	Blank	2	0	1	0.767311	1	Blank
Kaplan et al. (2007)	Age (45-64 vs. 18-44)	Age	Suicide Death	age (ref younger)	Hazard ratio, CI							0.76	1	yes	physical illness, psychiatric condition, functional limitations, gender, martial status, living arrangement, race, education, income, employment, veteran, region, place of residence, health, BMI	1	1	Blank	1		132	356845	United States	North America	1	2007	0	0	Blank	1	2	Blank	Blank	Blank	Blank	0	0		0	Blank
Kaplan et al. (2007)	Age (65+ vs. 18-44)	Age	Suicide Death	age (ref younger)	Hazard ratio, CI							1.64	1	yes	Blank	1	1	Blank	1		132	356845	United States	North America	1	2007	0	0	Blank	1	2	Blank	Blank	Blank	Blank	0	0		0	Blank
Kaplan et al. (2007)	Divorced/widowed/seperated (vs married)	Marital Status	Suicide Death	divorced/separated/widowed	Hazard ratio, CI							1.21	1	yes	Blank	1	1	Blank	1		132	356845	United States	North America	1	2007	0	0	Blank	1	2	Blank	Blank	Blank	Blank	0	0		0	Blank
Kaplan et al. (2007)	Male (vs. female)	Gender	Suicide Death	male	Hazard ratio, CI							3.42	1	yes	Blank	1	1	Blank	1		132	356845	United States	North America	1	2007	0	0	Blank	1	2	Blank	Blank	Blank	Blank	0	0		0	Blank
Kaplan et al. (2007)	Midwest (vs. northeast)	Location	Suicide Death	location	Hazard ratio, CI							0.77	1	yes	Blank	1	1	Blank	1		132	356845	United States	North America	1	2007	0	0	Blank	1	2	Blank	Blank	Blank	Blank	0	0		0	Blank
Kaplan et al. (2007)	Military veteran	Employment	Suicide Death	veteran	Hazard ratio, CI							1.93	1	yes	Blank	1	1	Blank	1		132	356845	United States	North America	1	2007	0	0	Blank	1	2	Blank	Blank	Blank	Blank	0	0		0	Blank
Kaplan et al. (2007)	Not in labor force (but not unemployed) (vs. employed)	Employment	Suicide Death	employment	Hazard ratio, CI							0.86	1	yes	Blank	1	1	Blank	1		132	356845	United States	North America	1	2007	0	0	Blank	1	2	Blank	Blank	Blank	Blank	0	0		0	Blank
Kaplan et al. (2007)	Single (vs. married)	Marital Status	Suicide Death	single	Hazard ratio, CI							1.34	1	yes	Blank	1	1	Blank	1		132	356845	United States	North America	1	2007	0	0	Blank	1	2	Blank	Blank	Blank	Blank	0	0		0	Blank
Kaplan et al. (2007)	South (vs. northeast)	Location	Suicide Death	location	Hazard ratio, CI							1.62	1	yes	Blank	1	1	Blank	1		132	356845	United States	North America	1	2007	0	0	Blank	1	2	Blank	Blank	Blank	Blank	0	0		0	Blank
Kaplan et al. (2007)	Unemployed (vs. employed)	Employment	Suicide Death	employment	Hazard ratio, CI							1.28	1	yes	Blank	1	1	Blank	1		132	356845	United States	North America	1	2007	0	0	Blank	1	2	Blank	Blank	Blank	Blank	0	0		0	Blank
Kaplan et al. (2007)	West (vs. northeast)	Location	Suicide Death	location	Hazard ratio, CI							1.39	1	yes	Blank	1	1	Blank	1		132	356845	United States	North America	1	2007	0	0	Blank	1	2	Blank	Blank	Blank	Blank	0	0		0	Blank
Kaplan et al. (2007)	High education (vs. low)	Education Level	Suicide Death	education level (positive)	Hazard ratio, CI							2.07	1	yes	Blank	1	1	Blank	1		132	356845	United States	North America	1	2007	1	0	Blank	1	2	Blank	Blank	Blank	Blank	0	0		0	Blank
Kaplan et al. (2007)	Income 20K+ (vs. less)	SES	Suicide Death	medium SES (positive)	Hazard ratio, CI							1.42	1	yes	Blank	1	1	Blank	1		132	356845	United States	North America	1	2007	1	0	Blank	1	2	Blank	Blank	Blank	Blank	0	0		0	Blank
Kaplan et al. (2007)	Other ethnicity (vs. white)	Race & Ethnicity	Suicide Death	other ethnicity (positive)	Hazard ratio, CI							0.59	1	yes	Blank	1	1	Blank	1		132	356845	United States	North America	1	2007	1	0	Blank	1	2	Blank	Blank	Blank	Blank	0	0		0	Blank
Kaplan et al. (2007)	Urban (vs. rural)	Location	Suicide Death	location (positive)	Hazard ratio, CI							0.8	1	yes	Blank	1	1	Blank	1		132	356845	United States	North America	1	2007	1	0	Blank	1	2	Blank	Blank	Blank	Blank	0	0		0	Blank
Kaplan et al. (2012-1)	Male (vs. female) in Schizophrenia patients	Gender	Suicide Death	male	Cohort 2x2 (Events)	4	45	2	23	1.02439	1.02222		1	no	Blank	Blank	Blank	Blank	Blank		90	74	United States	North America	2	2012	0	0	Blank	1	0	Blank	Blank	Blank	Blank	0	1	100	0	4
Kaplan et al. (2012-1)	Male (vs. female) in Schizophrenia patients	Gender	Suicide Attempt	male (positive)	Cohort 2x2 (Events)	1	45	1	23	0.5	0.511111		1	no	Blank	Blank	Blank	Blank	Blank		90	74	United States	North America	2	2012	1	0	3	Blank	Blank	Blank	1	2	Blank	0	1	100	0	4
Kaplan et al. (2012-1)	Male (vs. female) in Schizophrenia patients	Gender	Suicide Ideation	male (positive)	Cohort 2x2 (Events)	8	45	3	23	1.44144	1.36296		1	no	Blank	Blank	Blank	Blank	Blank		90	74	United States	North America	2	2012	1	0	Blank	Blank	Blank	1	Blank	Blank	3	0	1	100	0	4
Kaplan et al. (2012-2)	Male (vs. female) in depressed patients	Gender	Suicide Death	male	Cohort 2x2 (Events)	0	25	2	50	0.380392	0.392308		1	no	Blank	Blank	Blank	Blank	Blank		90	77	United States	North America	2	2012	0	0	Blank	1	0	Blank	Blank	Blank	Blank	0	1	100	0	2
Kaplan et al. (2012-2)	Male (vs. female) in depressed patients	Gender	Suicide Attempt	male (positive)	Cohort 2x2 (Events)	0	25	3	50	0.266106	0.28022		1	no	Blank	Blank	Blank	Blank	Blank		90	77	United States	North America	2	2012	1	0	3	Blank	Blank	Blank	1	2	Blank	0	1	100	0	2
Kaplan et al. (2012-2)	Male (vs. female) in depressed patients	Gender	Suicide Ideation	male (positive)	Cohort 2x2 (Events)	4	25	5	50	1.71429	1.6		1	no	Blank	Blank	Blank	Blank	Blank		90	77	United States	North America	2	2012	1	0	Blank	Blank	Blank	1	Blank	Blank	3	0	1	100	0	2
Keilp et al. (2010)	Female (vs. male)	Gender	Suicide Attempt	female	Cohort 2x2 (rates)					1.19942	1.08555		1	no	Blank	Blank	Blank	Blank	Blank		24	26	United States	North America	3	2010	0	0	3	Blank	Blank	Blank	0	0	Blank	0	0		0	Blank
Keilp et al. (2010)	Age (mean comparison)	Age	Suicide Attempt	age (mean comparison, younger)	Independent groups (means, SD's)					2.17555			3	no	Blank	Blank	Blank	Blank	Blank		24	26	United States	North America	3	2010	0	0	3	Blank	Blank	Blank	0	0	Blank	0	0		0	Blank
Keilp et al. (2010)	Education (cont years)	Education Level	Suicide Attempt	education level (positive)	Independent groups (means, SD's)					1.6945			3	no	Blank	Blank	Blank	Blank	Blank		24	26	United States	North America	3	2010	1	0	3	Blank	Blank	Blank	0	0	Blank	0	0		0	Blank
Kidd et al. (2006)	Female (vs. male)	Gender	Suicide Attempt	female	Corr, N					1.33795			1	no	Blank	Blank	Blank	Blank	Blank		12	9142	United States	North America	1	2006	0	2	3	Blank	Blank	Blank	1	1	Blank	0	0		0	Blank
Kleiman et al. (2014-b)	Educations (years completed)	Education Level	Suicide Death	education level	Hazard ratio, CI							1.14	3	no	Blank	Blank	Blank	Blank	Blank		216	20050	United States	North America	1	2014	0	0	Blank	1	0	Blank	Blank	Blank	Blank	0	1	99.8204	0	Blank
Kleiman et al. (2014-b)	Poverty index	SES	Suicide Death	low SES	Hazard ratio, CI							1.14	3	no	Blank	Blank	Blank	Blank	Blank		216	20050	United States	North America	1	2014	0	0	Blank	1	0	Blank	Blank	Blank	Blank	0	1	99.8204	0	Blank
Kleiman et al. (2014-b)	Religious service attendance	Religion	Suicide Death	high religiosity	Hazard ratio, CI							0.067	1	no	Blank	Blank	Blank	Blank	Blank		216	20050	United States	North America	1	2014	0	0	Blank	1	0	Blank	Blank	Blank	Blank	0	1	99.8204	0	Blank
Kleiman et al. (2014-b)	Size of household	Family Types	Suicide Death	family structure	Hazard ratio, CI							1.22	3	no	Blank	Blank	Blank	Blank	Blank		216	20050	United States	North America	1	2014	0	0	Blank	1	0	Blank	Blank	Blank	Blank	0	1	99.8204	0	Blank
Kleiman et al. (2014-b)	White (vs. others)	Race & Ethnicity	Suicide Death	white	Hazard ratio, CI							0.61	1	no	Blank	Blank	Blank	Blank	Blank		216	20050	United States	North America	1	2014	0	0	Blank	1	0	Blank	Blank	Blank	Blank	0	1	99.8204	0	Blank
Kleiman et al. (2014-b)	Age (continuous)	Age	Suicide Death	age (ref younger)	Hazard ratio, CI							0.97	3	no	Blank	Blank	Blank	Blank	Blank		216	20050	United States	North America	1	2014	1	0	Blank	1	0	Blank	Blank	Blank	Blank	0	1	99.8204	0	Blank
Kleiman et al. (2014-b)	Married (vs. not)	Marital Status	Suicide Death	married	Hazard ratio, CI							0.85	1	no	Blank	Blank	Blank	Blank	Blank		216	20050	United States	North America	1	2014	1	0	Blank	1	0	Blank	Blank	Blank	Blank	0	1	99.8204	0	Blank
Kua et al. (2003)	Primary education or less (vs. higher)	Education Level	Suicide Death	education level	Odds ratio					5.36			1	yes	age, gender, education, length of schizohprenia illness, working status, race, family history	1	1	Blank	Blank		240	402	Singapore	Asia	2	2003	0	1	Blank	1	0	Blank	Blank	Blank	Blank	0	1	69.9029	0	4
Kuo et al. (2010)	Age (continuous)	Age	Suicide Death	age (ref younger)	Hazard ratio, CI							1.2	3	no	Blank	Blank	Blank	Blank	Blank		144	162766	Taiwan	Asia	1	2010	0	2	Blank	1	0	Blank	Blank	Blank	Blank	1	1	100	0	Blank
Kuo et al. (2010)	Male (vs. female)	Gender	Suicide Death	male	Hazard ratio, CI							1.89	1	no	Blank	Blank	Blank	Blank	Blank		144	162766	Taiwan	Asia	1	2010	0	2	Blank	1	0	Blank	Blank	Blank	Blank	0	1	100	0	Blank
Kuo et al. (2012)	Age (25-44 vs. 15-24)	Age	Suicide Death	age (ref younger)	Hazard ratio, CI							2.2	1	no	Blank	Blank	Blank	Blank	Blank		60	7601	Taiwan	Asia	3	2012	0	1	Blank	1	2	Blank	Blank	Blank	Blank	0	1	95.4213	0	Blank
Kuo et al. (2012)	Age (45-64 vs. 15-24)	Age	Suicide Death	age (ref younger)	Hazard ratio, CI							3.2	1	no	Blank	Blank	Blank	Blank	Blank		60	7601	Taiwan	Asia	3	2012	0	1	Blank	1	2	Blank	Blank	Blank	Blank	0	1	95.4213	0	Blank
Kuo et al. (2012)	Age (65+ vs. 15-24)	Age	Suicide Death	age (ref younger)	Hazard ratio, CI							3.6	1	no	Blank	Blank	Blank	Blank	Blank		60	7601	Taiwan	Asia	3	2012	0	1	Blank	1	2	Blank	Blank	Blank	Blank	0	1	95.4213	0	Blank
Kuo et al. (2012)	Male (vs. female)	Gender	Suicide Death	male	Hazard ratio, CI							2	1	no	Blank	Blank	Blank	Blank	Blank		60	7601	Taiwan	Asia	3	2012	0	1	Blank	1	2	Blank	Blank	Blank	Blank	0	1	95.4213	0	Blank
Kuramoto et al. (2013)	Female (vs. male)	Gender	Suicide Ideation	female	Cohort 2x2 (Events)	62	117	213	564	1.85762	1.40315		1	no	Blank	Blank	Blank	Blank	Blank		36	819	United States	North America	1	2013	0	0	Blank	Blank	Blank	1	Blank	Blank	2	0	1	54.9159	1	Blank
Kuramoto et al. (2013)	Homeless	Living Situation	Suicide Ideation	homeless	Cohort 2x2 (Events)	30	117	112	564	1.39163	1.29121		1	no	Blank	Blank	Blank	Blank	Blank		36	819	United States	North America	1	2013	0	0	Blank	Blank	Blank	1	Blank	Blank	2	0	1	54.9159	1	Blank
Kuramoto et al. (2013)	Unemployed	Employment	Suicide Ideation	employment	Cohort 2x2 (Events)	104	117	482	564	1.361	1.04011		1	no	Blank	Blank	Blank	Blank	Blank		36	819	United States	North America	1	2013	0	0	Blank	Blank	Blank	1	Blank	Blank	2	0	1	54.9159	1	Blank
Kuramoto et al. (2013)	High school or greater education (vs. less)	Education Level	Suicide Ideation	education level (positive)	Cohort 2x2 (Events)	56	117	301	564	0.802135	0.89684		1	no	Blank	Blank	Blank	Blank	Blank		36	819	United States	North America	1	2013	1	0	Blank	Blank	Blank	1	Blank	Blank	2	0	1	54.9159	1	Blank
Kuramoto et al. (2013)	Age (mean comparison)	Age	Suicide Ideation	age (mean comparison, younger)	Independent groups (means, SD's)					1.28056			3	no	Blank	Blank	Blank	Blank	Blank		36	819	United States	North America	1	2013	0	0	Blank	Blank	Blank	1	Blank	Blank	2	0	1	54.9159	1	Blank
Larsson et al. (2008)	Parental divorce	Family Types	Suicide Attempt	parental factors	Cohort 2x2 (rates)					1.87884	1.51852		1	no	Blank	Blank	Blank	Blank	Blank		12	2464	Norway	Europe	1	2008	0	2	3	Blank	Blank	Blank	1	1	Blank	1	1	95.7386	1	Blank
Larsson et al. (2008)	Living with bio parents	Family Types	Suicide Attempt	family structure (positive)	Cohort 2x2 (rates)					0.53297	0.805249		1	no	Blank	Blank	Blank	Blank	Blank		12	2464	Norway	Europe	1	2008	1	2	3	Blank	Blank	Blank	1	1	Blank	1	1	95.7386	1	Blank
Leadholm et al. (2014)	Male (vs. female)	Gender	Suicide Death	male	Odds ratio					2.1			1	no	Blank	Blank	Blank	Blank	Blank		204	34671	Denmark	Europe	2	2014	0	0	Blank	1	2	Blank	Blank	Blank	Blank	0	0		0	2
Leadholm et al. (2014)	Receiving disability pension	Employment	Suicide Death	employment	Odds ratio					0.7			1	no	Blank	Blank	Blank	Blank	Blank		204	34671	Denmark	Europe	2	2014	0	0	Blank	1	2	Blank	Blank	Blank	Blank	0	0		0	2
Leadholm et al. (2014)	Education above public school (vs. below)	Education Level	Suicide Death	education level (positive)	Odds ratio					1.1			1	no	Blank	Blank	Blank	Blank	Blank		204	34671	Denmark	Europe	2	2014	1	0	Blank	1	2	Blank	Blank	Blank	Blank	0	0		0	2
Lekka et al. (2006)	Employed	Employment	Suicide Ideation	employment (positive)	Odds ratio					0.78			1	no	Blank	Blank	Blank	Blank	Blank		12	134	Greece	Europe	2	2006	1	0	Blank	Blank	Blank	0	Blank	Blank	1	0	1	97.7612	0	1
Lekka et al. (2006)	Married (vs. others)	Marital Status	Suicide Ideation	married	Odds ratio					0.8			1	no	Blank	Blank	Blank	Blank	Blank		12	134	Greece	Europe	2	2006	1	0	Blank	Blank	Blank	0	Blank	Blank	1	0	1	97.7612	0	1
Lekka et al. (2006)	Middle/high education (vs. low)	Education Level	Suicide Ideation	education level (positive)	Odds ratio					0.79			1	no	Blank	Blank	Blank	Blank	Blank		12	134	Greece	Europe	2	2006	1	0	Blank	Blank	Blank	0	Blank	Blank	1	0	1	97.7612	0	1
Lemongne et al. (2011)	Age (51-54 vs. 47-50)	Age	Suicide Death	age (ref younger)	Hazard ratio, CI							1.28	1	no	Blank	Blank	Blank	Blank	Blank		188	14752	France	Europe	1	2011	0	0	Blank	1	2	Blank	Blank	Blank	Blank	1	1	52.8065	1	Blank
Lemongne et al. (2011)	Low income (vs. high)	SES	Suicide Death	low SES	Hazard ratio, CI							1.84	1	no	Blank	Blank	Blank	Blank	Blank		188	14752	France	Europe	1	2011	0	0	Blank	1	2	Blank	Blank	Blank	Blank	1	1	52.8065	1	Blank
Lemongne et al. (2011)	Male (vs. female)	Gender	Suicide Death	male	Hazard ratio, CI							2.2	1	no	Blank	Blank	Blank	Blank	Blank		188	14752	France	Europe	1	2011	0	0	Blank	1	2	Blank	Blank	Blank	Blank	1	1	52.8065	1	Blank
Lemongne et al. (2011)	Single (vs. others)	Marital Status	Suicide Death	single	Hazard ratio, CI							3.15	1	no	Blank	Blank	Blank	Blank	Blank		188	14752	France	Europe	1	2011	0	0	Blank	1	2	Blank	Blank	Blank	Blank	1	1	52.8065	1	Blank
Lemongne et al. (2011)	Unskilled labor (vs. skilled)	Employment	Suicide Death	employment	Hazard ratio, CI							2.07	1	no	Blank	Blank	Blank	Blank	Blank		188	14752	France	Europe	1	2011	0	0	Blank	1	2	Blank	Blank	Blank	Blank	1	1	52.8065	1	Blank
Lemongne et al. (2011)	Age (40-46 vs. 47-50)	Age	Suicide Death	age (ref older) (positive)	Hazard ratio, CI							1.5	1	no	Blank	Blank	Blank	Blank	Blank		188	14752	France	Europe	1	2011	1	0	Blank	1	2	Blank	Blank	Blank	Blank	1	1	52.8065	1	Blank
Lemongne et al. (2011)	Higher education (vs. less)	Education Level	Suicide Death	education level (positive)	Hazard ratio, CI							1.15	1	no	Blank	Blank	Blank	Blank	Blank		188	14752	France	Europe	1	2011	1	0	Blank	1	2	Blank	Blank	Blank	Blank	1	1	52.8065	1	Blank
Levine et al. (2010)	Female (vs. male)	Gender	Suicide Attempt	female	Odds ratio					1.52			1	yes	Blank	1	1	1	Blank		84	2293	Israel	Asia	2	2010	0	1	3	Blank	Blank	Blank	2	2	Blank	0	1	100	0	4
Levine et al. (2010)	Immigrant	Nationality	Suicide Attempt	immigrant	Odds ratio					0.92			1	yes	Blank	1	1	1	Blank		84	2293	Israel	Asia	2	2010	0	1	3	Blank	Blank	Blank	2	2	Blank	0	1	100	0	4
Levine et al. (2010)	Native born father	Family Types	Suicide Attempt	parental factors	Odds ratio					0.79			1	yes	Blank	1	1	1	Blank		84	2293	Israel	Asia	2	2010	0	1	3	Blank	Blank	Blank	2	2	Blank	0	1	100	0	4
Levine et al. (2010)	BA graduation (vs. less)	Education Level	Suicide Attempt	education level (positive)	Odds ratio					0.06			1	yes	Blank	1	1	1	Blank		84	2293	Israel	Asia	2	2010	1	1	3	Blank	Blank	Blank	2	2	Blank	0	1	100	0	4
Levine et al. (2010)	Married (vs. others)	Marital Status	Suicide Attempt	married	Odds ratio					0.75			1	yes	Blank	1	1	1	Blank		84	2293	Israel	Asia	2	2010	1	1	3	Blank	Blank	Blank	2	2	Blank	0	1	100	0	4
Levine et al. (2010)	Premorbid education (cont years)	Education Level	Suicide Attempt	education level (positive)	Odds ratio					0.56			1	yes	Blank	1	1	1	Blank		84	2293	Israel	Asia	2	2010	1	1	3	Blank	Blank	Blank	2	2	Blank	0	1	100	0	4
Lewinsohn et al. (2001-f)	Teenage mother	Family Types	Suicide Attempt	parental age	Odds ratio					1.53			1	no	Blank	Blank	Blank	Blank	Blank		144	539	United States	North America	1	2001	0	2	3	Blank	Blank	Blank	1	1	Blank	1	1		1	Blank
Lewinsohn et al. (2001-f)	Parental education (cont years) for females	Family Types	Suicide Attempt	parental education (positive)	Odds ratio					2.26			3	no	Blank	Blank	Blank	Blank	Blank		144	539	United States	North America	1	2001	1	2	3	Blank	Blank	Blank	1	1	Blank	1	1		1	Blank
Lewinsohn et al. (2001-m)	Parental education (cont years) for males	Family Types	Suicide Attempt	parental education (positive)	Odds ratio					0.76			3	no	Blank	Blank	Blank	Blank	Blank		144	402	United States	North America	1	2001	1	2	3	Blank	Blank	Blank	1	1	Blank	1	1		1	Blank
Loas et al. (2008)	Male (vs. female)	Gender	Suicide Death	male	Cohort 2x2 (Events)	6	8	14	17	0.642857	0.910714		1	no	Blank	Blank	Blank	Blank	Blank		168	25	France	Europe	2	2008	0	0	Blank	3	0	Blank	Blank	Blank	Blank	0	0		0	4
Loas et al. (2008)	Age (mean comparison)	Age	Suicide Death	age (mean comparison, older)	Independent groups (means, SD's)					2.90472			3	no	Blank	Blank	Blank	Blank	Blank		168	25	France	Europe	2	2008	0	0	Blank	3	0	Blank	Blank	Blank	Blank	0	0		0	4
Lorant et al. (2005-older)	Low education (vs. high)	Education Level	Suicide Death	education level	Odds ratio					1.28			1	yes	age, sex and country	1	Blank	Blank	Blank		48	1587887	Belgium, Denmark, Finland, Norway, Spain, Switzerland	Europe	1	2005	0	0	Blank	1	0	Blank	Blank	Blank	Blank	0	0		0	1
Lorant et al. (2005-older)	Non-married (vs. married)	Marital Status	Suicide Death	single	Odds ratio					1.67			1	yes	age, sex and country	1	Blank	Blank	Blank		48	1587887	Belgium, Denmark, Finland, Norway, Spain, Switzerland	Europe	1	2005	0	0	Blank	1	0	Blank	Blank	Blank	Blank	0	0		0	1
Lorant et al. (2005-younger)	Low education (vs. high)	Education Level	Suicide Death	education level	Odds ratio					1.36			1	yes	age, sex and country	1	Blank	Blank	Blank		48	1587887	Belgium, Denmark, Finland, Norway, Spain, Switzerland	Europe	1	2005	0	0	Blank	1	0	Blank	Blank	Blank	Blank	0	0		0	1
Lorant et al. (2005-younger)	Non-married (vs. married)	Marital Status	Suicide Death	single	Odds ratio					2.32			1	yes	age, sex and country	1	Blank	Blank	Blank		48	1587887	Belgium, Denmark, Finland, Norway, Spain, Switzerland	Europe	1	2005	0	0	Blank	1	0	Blank	Blank	Blank	Blank	0	0		0	1
Lukaschek et al. (2014)	Retired (vs. employed)	Employment	Suicide Death	occupation	Odds ratio					3.87			1	no	Blank	Blank	Blank	Blank	Blank		120	202	Germany	Europe	2	2014	0	0	Blank	1	2	Blank	Blank	Blank	Blank	0	1	100	0	1
Lukaschek et al. (2014)	Unemployed (vs. employed)	Employment	Suicide Death	employment	Odds ratio					2.08			1	no	Blank	Blank	Blank	Blank	Blank		120	202	Germany	Europe	2	2014	0	0	Blank	1	2	Blank	Blank	Blank	Blank	0	1	100	0	1
Mackelprang et al. (2014)	Age (18-29 vs. 60+)	Age	Suicide Ideation	age (ref older)	Odds ratio					2.31			1	no	Blank	Blank	Blank	Blank	Blank		12	559	United States	North America	1	2014	0	0	Blank	Blank	Blank	1	Blank	Blank	4	1	0		0	Blank
Mackelprang et al. (2014)	Age (30-44 vs. 60+)	Age	Suicide Ideation	age (ref older)	Odds ratio					3.06			1	no	Blank	Blank	Blank	Blank	Blank		12	559	United States	North America	1	2014	0	0	Blank	Blank	Blank	1	Blank	Blank	4	1	0		0	Blank
Mackelprang et al. (2014)	Age (45-59 vs. 60+)	Age	Suicide Ideation	age (ref older)	Odds ratio					3.07			1	no	Blank	Blank	Blank	Blank	Blank		12	559	United States	North America	1	2014	0	0	Blank	Blank	Blank	1	Blank	Blank	4	1	0		0	Blank
Mackelprang et al. (2014)	Disabled (vs. full time work)	Employment	Suicide Ideation	employment	Odds ratio					1.4			1	no	Blank	Blank	Blank	Blank	Blank		12	559	United States	North America	1	2014	0	0	Blank	Blank	Blank	1	Blank	Blank	4	1	0		0	Blank
Mackelprang et al. (2014)	Divorced/separated/widowed (vs. married)	Marital Status	Suicide Ideation	divorced/separated/widowed	Odds ratio					1.57			1	no	Blank	Blank	Blank	Blank	Blank		12	559	United States	North America	1	2014	0	0	Blank	Blank	Blank	1	Blank	Blank	4	1	0		0	Blank
Mackelprang et al. (2014)	Female (vs. male)	Gender	Suicide Ideation	female	Odds ratio					1.49			1	no	Blank	Blank	Blank	Blank	Blank		12	559	United States	North America	1	2014	0	0	Blank	Blank	Blank	1	Blank	Blank	4	1	0		0	Blank
Mackelprang et al. (2014)	Low education (<HS vs. HS+)	Education Level	Suicide Ideation	education level	Odds ratio					2.38			1	no	Blank	Blank	Blank	Blank	Blank		12	559	United States	North America	1	2014	0	0	Blank	Blank	Blank	1	Blank	Blank	4	1	0		0	Blank
Mackelprang et al. (2014)	Medicaid (vs. commercial/private insurance)	SES	Suicide Ideation	insurance	Odds ratio					1.83			1	no	Blank	Blank	Blank	Blank	Blank		12	559	United States	North America	1	2014	0	0	Blank	Blank	Blank	1	Blank	Blank	4	1	0		0	Blank
Mackelprang et al. (2014)	Medicare (vs. commercial/private insurance)	SES	Suicide Ideation	insurance	Odds ratio					0.64			1	no	Blank	Blank	Blank	Blank	Blank		12	559	United States	North America	1	2014	0	0	Blank	Blank	Blank	1	Blank	Blank	4	1	0		0	Blank
Mackelprang et al. (2014)	Retired (vs. full time)	Employment	Suicide Ideation	occupation	Odds ratio					0.32			1	no	Blank	Blank	Blank	Blank	Blank		12	559	United States	North America	1	2014	0	0	Blank	Blank	Blank	1	Blank	Blank	4	1	0		0	Blank
Mackelprang et al. (2014)	Unemployed (vs. full time)	Employment	Suicide Ideation	employment	Odds ratio					1.15			1	no	Blank	Blank	Blank	Blank	Blank		12	559	United States	North America	1	2014	0	0	Blank	Blank	Blank	1	Blank	Blank	4	1	0		0	Blank
Mackelprang et al. (2014)	Working part time (vs. full)	Employment	Suicide Ideation	employment	Odds ratio					0.52			1	no	Blank	Blank	Blank	Blank	Blank		12	559	United States	North America	1	2014	0	0	Blank	Blank	Blank	1	Blank	Blank	4	1	0		0	Blank
Mackelprang et al. (2014)	Asian (vs. white)	Race & Ethnicity	Suicide Ideation	asian	Odds ratio					1.33			1	no	Blank	Blank	Blank	Blank	Blank		12	559	United States	North America	1	2014	1	0	Blank	Blank	Blank	1	Blank	Blank	4	1	0		0	Blank
Mackelprang et al. (2014)	Black (vs. white)	Race & Ethnicity	Suicide Ideation	black	Odds ratio					1.21			1	no	Blank	Blank	Blank	Blank	Blank		12	559	United States	North America	1	2014	1	0	Blank	Blank	Blank	1	Blank	Blank	4	1	0		0	Blank
Mackelprang et al. (2014)	Hispanic (vs. white)	Race & Ethnicity	Suicide Ideation	hispanic	Odds ratio					1.31			1	no	Blank	Blank	Blank	Blank	Blank		12	559	United States	North America	1	2014	1	0	Blank	Blank	Blank	1	Blank	Blank	4	1	0		0	Blank
Mackelprang et al. (2014)	Never married (vs. married)	Marital Status	Suicide Ideation	single	Odds ratio					1.08			1	no	Blank	Blank	Blank	Blank	Blank		12	559	United States	North America	1	2014	1	0	Blank	Blank	Blank	1	Blank	Blank	4	1	0		0	Blank
Mackelprang et al. (2014)	Other race (vs. white)	Race & Ethnicity	Suicide Ideation	other	Odds ratio					1.06			1	no	Blank	Blank	Blank	Blank	Blank		12	559	United States	North America	1	2014	1	0	Blank	Blank	Blank	1	Blank	Blank	4	1	0		0	Blank
Marshall et al. (2011)	Ethnicity: Aboriginal ancestry v. other	Nationality	Suicide Attempt	nationality	Hazard ratio, CI							1.59	1	no	Blank	Blank	Blank	Blank	Blank		84	1873	Canada	North America	2	2011	0	2	4	Blank	Blank	Blank	1	1	Blank	0	0		0	3
Marshall et al. (2011)	Female (vs. male)	Gender	Suicide Attempt	female	Hazard ratio, CI							1.59	1	no	Blank	Blank	Blank	Blank	Blank		84	1873	Canada	North America	2	2011	0	2	4	Blank	Blank	Blank	1	1	Blank	0	0		0	3
Marshall et al. (2011)	Homeless	Living Situation	Suicide Attempt	homeless	Hazard ratio, CI							1.74	1	no	Blank	Blank	Blank	Blank	Blank		84	1873	Canada	North America	2	2011	0	2	4	Blank	Blank	Blank	1	1	Blank	0	0		0	3
Marshall et al. (2011)	Sex trade work	Employment	Suicide Attempt	occupation	Hazard ratio, CI							1.46	1	no	Blank	Blank	Blank	Blank	Blank		84	1873	Canada	North America	2	2011	0	2	4	Blank	Blank	Blank	1	1	Blank	0	0		0	3
Marshall et al. (2011)	Sexual orientation: LGBT v. heterosexual	Sexual Orientation	Suicide Attempt	sexual orientation	Hazard ratio, CI							1.55	1	no	Blank	Blank	Blank	Blank	Blank		84	1873	Canada	North America	2	2011	0	2	4	Blank	Blank	Blank	1	1	Blank	0	0		0	3
Marshall et al. (2011)	Age (continuous)	Age	Suicide Attempt	age (ref younger) (positive)	Hazard ratio, CI							0.96	3	no	Blank	Blank	Blank	Blank	Blank		84	1873	Canada	North America	2	2011	1	2	4	Blank	Blank	Blank	1	1	Blank	0	0		0	3
Marshall et al. (2011)	Married (vs. single)	Marital Status	Suicide Attempt	married	Hazard ratio, CI							1.14	1	no	Blank	Blank	Blank	Blank	Blank		84	1873	Canada	North America	2	2011	1	2	4	Blank	Blank	Blank	1	1	Blank	0	0		0	3
May et al. (2012)	Female (vs. male)	Gender	Suicide Attempt	female	Cohort 2x2 (Events)	11	13	26	36	2.11538	1.1716		1	no	Blank	Blank	Blank	Blank	Blank		120	49	United States	North America	3	2012	0	0	3	Blank	Blank	Blank	0	0	Blank	0	1	74.2424	0	Blank
May et al. (2012)	White (vs. other)	Race & Ethnicity	Suicide Attempt	white	Cohort 2x2 (Events)	12	13	33	36	1.09091	1.00699		1	no	Blank	Blank	Blank	Blank	Blank		120	49	United States	North America	3	2012	0	0	3	Blank	Blank	Blank	0	0	Blank	0	1	74.2424	0	Blank
May et al. (2012)	Married (vs. others)	Marital Status	Suicide Attempt	married	Cohort 2x2 (Events)	3	13	11	36	0.681818	0.755245		1	no	Blank	Blank	Blank	Blank	Blank		120	49	United States	North America	3	2012	1	0	3	Blank	Blank	Blank	0	0	Blank	0	1	74.2424	0	Blank
May et al. (2012)	Age (mean comparison)	Age	Suicide Attempt	age (mean comparison, younger)	Independent groups (means, SD's)					0.926533			3	no	Blank	Blank	Blank	Blank	Blank		120	49	United States	North America	3	2012	0	0	3	Blank	Blank	Blank	0	0	Blank	0	1	74.2424	0	Blank
May et al. (2012)	SES (cont decreasing)	SES	Suicide Attempt	SES	Independent groups (means, SD's)					3.85496			3	no	Blank	Blank	Blank	Blank	Blank		120	49	United States	North America	3	2012	0	0	3	Blank	Blank	Blank	0	0	Blank	0	1	74.2424	0	Blank
May et al. (2012)	Education (cont years)	Education Level	Suicide Attempt	education level (positive)	Independent groups (means, SD's)					0.674597			3	no	Blank	Blank	Blank	Blank	Blank		120	49	United States	North America	3	2012	1	0	3	Blank	Blank	Blank	0	0	Blank	0	1	74.2424	0	Blank
McKeown et al. (1998)	Female (vs. male)	Gender	Suicide Attempt	female	Odds ratio					1.64			1	no	Blank	Blank	Blank	Blank	Blank		12	247	United States	North America	1	1998	0	2	3	Blank	Blank	Blank	0	2	Blank	0	1		0	Blank
McKeown et al. (1998)	Female (vs. male)	Gender	Suicide Ideation	female	Odds ratio					3.22			1	no	Blank	Blank	Blank	Blank	Blank		12	247	United States	North America	1	1998	0	2	Blank	Blank	Blank	0	Blank	Blank	1	0	1		0	Blank
McKeown et al. (1998)	Black (vs. other)	Race & Ethnicity	Suicide Attempt	black (positive)	Odds ratio					0.29			1	no	Blank	Blank	Blank	Blank	Blank		12	247	United States	North America	1	1998	1	2	3	Blank	Blank	Blank	0	2	Blank	0	1		0	Blank
McKeown et al. (1998)	SES (increasing categories)	SES	Suicide Attempt	SES (positive)	Odds ratio					1.28			1	no	Blank	Blank	Blank	Blank	Blank		12	247	United States	North America	1	1998	1	2	3	Blank	Blank	Blank	0	2	Blank	0	1		0	Blank
McKeown et al. (1998)	Black (vs. other)	Race & Ethnicity	Suicide Ideation	black (positive)	Odds ratio					1.91			1	no	Blank	Blank	Blank	Blank	Blank		12	247	United States	North America	1	1998	1	2	Blank	Blank	Blank	0	Blank	Blank	1	0	1		0	Blank
McKeown et al. (1998)	SES (increasing categories)	SES	Suicide Ideation	SES (positive)	Odds ratio					2.74			1	no	Blank	Blank	Blank	Blank	Blank		12	247	United States	North America	1	1998	1	2	Blank	Blank	Blank	0	Blank	Blank	1	0	1		0	Blank
Miller et al (2010)	Maternal age: <25 (vs 25-29)	Family Types	Suicide Death	parental age	Hazard ratio, CI							1.67	1	yes	age	1	Blank	Blank	Blank		456	10965	Denmark	Europe	1	2010	0	0	Blank	1	0	Blank	Blank	Blank	Blank	1	1	90.8601	0	Blank
Miller et al (2010)	Maternal age: 30-34 (vs 25-29)	Family Types	Suicide Death	parental age	Hazard ratio, CI							2.31	1	yes	age	1	Blank	Blank	Blank		456	10965	Denmark	Europe	1	2010	0	0	Blank	1	0	Blank	Blank	Blank	Blank	1	1	90.8601	0	Blank
Miller et al (2010)	Maternal age: 35-39 (vs 25-29)	Family Types	Suicide Death	parental age	Hazard ratio, CI							1.32	1	yes	age	1	Blank	Blank	Blank		456	10965	Denmark	Europe	1	2010	0	0	Blank	1	0	Blank	Blank	Blank	Blank	1	1	90.8601	0	Blank
Miller et al (2010)	Maternal age: 40-44 (vs 25-29)	Family Types	Suicide Death	parental age	Hazard ratio, CI							1.5	1	yes	age	1	Blank	Blank	Blank		456	10965	Denmark	Europe	1	2010	0	0	Blank	1	0	Blank	Blank	Blank	Blank	1	1	90.8601	0	Blank
Miller et al (2010)	Paternal age difference: </= -5 (vs 0-5)	Family Types	Suicide Death	parental age	Hazard ratio, CI							0.91	1	yes	age	1	Blank	Blank	Blank		456	10965	Denmark	Europe	1	2010	0	0	Blank	1	0	Blank	Blank	Blank	Blank	1	1	90.8601	0	Blank
Miller et al (2010)	Paternal age difference: 10-15 (vs 0-5)	Family Types	Suicide Death	parental age	Hazard ratio, CI							1.02	1	yes	age	1	Blank	Blank	Blank		456	10965	Denmark	Europe	1	2010	0	0	Blank	1	0	Blank	Blank	Blank	Blank	1	1	90.8601	0	Blank
Miller et al (2010)	Paternal age difference: -5 - 0 (vs 0-5)	Family Types	Suicide Death	parental age	Hazard ratio, CI							0.99	1	yes	age	1	Blank	Blank	Blank		456	10965	Denmark	Europe	1	2010	0	0	Blank	1	0	Blank	Blank	Blank	Blank	1	1	90.8601	0	Blank
Miller et al (2010)	Paternal age difference: 5-10 (vs 0-5)	Family Types	Suicide Death	parental age	Hazard ratio, CI							1.43	1	yes	age	1	Blank	Blank	Blank		456	10965	Denmark	Europe	1	2010	0	0	Blank	1	0	Blank	Blank	Blank	Blank	1	1	90.8601	0	Blank
Miller et al (2010)	Paternal age: <25 (vs 25-29)	Family Types	Suicide Death	parental age	Hazard ratio, CI							1.24	1	yes	age	1	Blank	Blank	Blank		456	10965	Denmark	Europe	1	2010	0	0	Blank	1	0	Blank	Blank	Blank	Blank	1	1	90.8601	0	Blank
Miller et al (2010)	Paternal age: >/= 45 (vs 25-29)	Family Types	Suicide Death	parental age	Hazard ratio, CI							1.74	1	yes	age	1	Blank	Blank	Blank		456	10965	Denmark	Europe	1	2010	0	0	Blank	1	0	Blank	Blank	Blank	Blank	1	1	90.8601	0	Blank
Miller et al (2010)	Paternal age: 30-34 (vs 25-29)	Family Types	Suicide Death	parental age	Hazard ratio, CI							0.77	1	yes	age	1	Blank	Blank	Blank		456	10965	Denmark	Europe	1	2010	0	0	Blank	1	0	Blank	Blank	Blank	Blank	1	1	90.8601	0	Blank
Miller et al (2010)	Paternal age: 35-39 (vs 25-29)	Family Types	Suicide Death	parental age	Hazard ratio, CI							1.22	1	yes	age	1	Blank	Blank	Blank		456	10965	Denmark	Europe	1	2010	0	0	Blank	1	0	Blank	Blank	Blank	Blank	1	1	90.8601	0	Blank
Miller et al (2010)	Paternal age: 40-44 (vs 25-29)	Family Types	Suicide Death	parental age	Hazard ratio, CI							1.6	1	yes	age	1	Blank	Blank	Blank		456	10965	Denmark	Europe	1	2010	0	0	Blank	1	0	Blank	Blank	Blank	Blank	1	1	90.8601	0	Blank
Miller et al. (2013)	Age (35-54 vs. 15-34)	Age	Suicide Death	age (ref younger)	Hazard ratio, CI							1	1	yes	unclear	Blank	Blank	Blank	Blank		48	3600	United States	North America	3	2013	0	1	Blank	1	2	Blank	Blank	Blank	Blank	0	0		0	Blank
Miller et al. (2013)	Age (55+ vs. 15-34)	Age	Suicide Death	age (ref younger)	Hazard ratio, CI							1.6	1	yes	unclear	Blank	Blank	Blank	Blank		48	3600	United States	North America	3	2013	0	1	Blank	1	2	Blank	Blank	Blank	Blank	0	0		0	Blank
Miller et al. (2013)	Nonwhite (vs. white)	Age	Suicide Death	ethnicity	Hazard ratio, CI							0.3	1	yes	unclear	Blank	Blank	Blank	Blank		48	3600	United States	North America	3	2013	0	1	Blank	1	2	Blank	Blank	Blank	Blank	0	0		0	Blank
Miller et al. (2013)	Female (vs. male)	Gender	Suicide Death	female (positive)	Hazard ratio, CI							0.3	1	yes	unclear	Blank	Blank	Blank	Blank		48	3600	United States	North America	3	2013	1	1	Blank	1	2	Blank	Blank	Blank	Blank	0	0		0	Blank
Miranda & Nolen-Hoeksema (2007)	Age (continuous)	Age	Suicide Ideation	age (ref younger) (positive)	Odds ratio					1.01			3	yes	demographic variables, baseline suicidal ideation, time 1 BDI, and time 2 BDI	1	1	1	Blank		12	1134	United States	North America	1	2007	1	0	Blank	Blank	Blank	0	Blank	Blank	3	0	1	85.6495	1	Blank
Miranda & Nolen-Hoeksema (2007)	Education (cont years)	Education Level	Suicide Ideation	education level (positive)	Odds ratio					0.95			3	yes	demographic variables, baseline suicidal ideation, time 1 BDI, and time 2 BDI	1	1	1	Blank		12	1134	United States	North America	1	2007	1	0	Blank	Blank	Blank	0	Blank	Blank	3	0	1	85.6495	1	Blank
Miranda & Nolen-Hoeksema (2007)	Non-white vs white	Race & Ethnicity	Suicide Ideation	other ethnicity (positive)	Odds ratio					0.75			1	yes	demographic variables, baseline suicidal ideation, time 1 BDI, and time 2 BDI	1	1	1	Blank		12	1134	United States	North America	1	2007	1	0	Blank	Blank	Blank	0	Blank	Blank	3	0	1	85.6495	1	Blank
Mustanski & Liu (2013)	Female (vs. male)	Gender	Suicide Attempt	female	Cohort 2x2 (Events)	8	116	5	121	1.71852	1.66897		1	no	Blank	Blank	Blank	Blank	Blank		12	237	United States	North America	1	2012	0	2	3	Blank	Blank	Blank	1	1	Blank	0	1	78	0	Blank
Mustanski & Liu (2013)	Transgender (vs. others)	Gender	Suicide Attempt	transgender	Cohort 2x2 (Events)	2	21	11	216	1.96172	1.87013		1	no	Blank	Blank	Blank	Blank	Blank		12	237	United States	North America	1	2012	0	2	3	Blank	Blank	Blank	1	1	Blank	0	1	78	0	Blank
Mustanski & Liu (2013)	Male (vs. female)	Gender	Suicide Attempt	male (positive)	Cohort 2x2 (Events)	3	100	10	137	0.392784	0.411		1	no	Blank	Blank	Blank	Blank	Blank		12	237	United States	North America	1	2012	1	2	3	Blank	Blank	Blank	1	1	Blank	0	1	78	0	Blank
Mustanski & Liu (2013)	Age of same-same attraction	Sexual Orientation	Suicide Attempt	sexual orientation (aspect)	Corr, N					0.495577			3	no	Blank	Blank	Blank	Blank	Blank		12	237	United States	North America	1	2012	0	2	3	Blank	Blank	Blank	1	1	Blank	0	1	78	0	Blank
Mustanski & Liu (2013)	Childhood gender non-conformity	Sexual Orientation	Suicide Attempt	sexual orientation (aspect)	Corr, N					1.60902			3	no	Blank	Blank	Blank	Blank	Blank		12	237	United States	North America	1	2012	0	2	3	Blank	Blank	Blank	1	1	Blank	0	1	78	0	Blank
Nielsen et al. (1990)	Male (vs. female)	Gender	Suicide Death	male	Cohort 2x2 (Events)	12	107	12	100	0.926316	0.934579		1	no	Blank	Blank	Blank	Blank	Blank		60	207	Denmark	Europe	3	1990	0	1	Blank	1	0	Blank	Blank	Blank	Blank	0	1	100	0	Blank
Nielsen et al. (1990)	Single (vs. others)	Marital Status	Suicide Death	single	Odds ratio					0.7			1	yes	age	1	Blank	Blank	Blank		60	207	Denmark	Europe	3	1990	0	1	Blank	1	0	Blank	Blank	Blank	Blank	0	1	100	0	Blank
Nielsen et al. (1990)	Unemployed	Employment	Suicide Death	employment	Odds ratio					0.7			1	yes	age	1	Blank	Blank	Blank		60	207	Denmark	Europe	3	1990	0	1	Blank	1	0	Blank	Blank	Blank	Blank	0	1	100	0	Blank
Nilsson et al. (2014-f)	Born in non-demark nordic country (vs. denmark)	Nationality	Suicide Death	immigrant	Hazard ratio, CI							0.5	1	no	Blank	Blank	Blank	Blank	Blank		120	31947	Denmark	Europe	2	2014	0	1	Blank	1	2	Blank	Blank	Blank	Blank	0	0		0	Blank
Nilsson et al. (2014-f)	Born in non-EU	Nationality	Suicide Death	immigrant	Hazard ratio, CI							0.4	1	no	Blank	Blank	Blank	Blank	Blank		120	31947	Denmark	Europe	2	2014	0	1	Blank	1	2	Blank	Blank	Blank	Blank	0	0		0	Blank
Nilsson et al. (2014-f)	On pension	Employment	Suicide Death	occupation	Hazard ratio, CI							1.5	1	no	Blank	Blank	Blank	Blank	Blank		120	31947	Denmark	Europe	2	2014	0	1	Blank	1	2	Blank	Blank	Blank	Blank	0	0		0	Blank
Nilsson et al. (2014-f)	Other job (unclear)	Employment	Suicide Death	occupation	Hazard ratio, CI							1.4	1	no	Blank	Blank	Blank	Blank	Blank		120	31947	Denmark	Europe	2	2014	0	1	Blank	1	2	Blank	Blank	Blank	Blank	0	0		0	Blank
Nilsson et al. (2014-f)	Unknown employment status	Employment	Suicide Death	employment	Hazard ratio, CI							0.9	1	no	Blank	Blank	Blank	Blank	Blank		120	31947	Denmark	Europe	2	2014	0	1	Blank	1	2	Blank	Blank	Blank	Blank	0	0		0	Blank
Nilsson et al. (2014-f)	Employed	Employment	Suicide Death	employment	Hazard ratio, CI							0.4	1	no	Blank	Blank	Blank	Blank	Blank		120	31947	Denmark	Europe	2	2014	1	1	Blank	1	2	Blank	Blank	Blank	Blank	0	0		0	Blank
Nilsson et al. (2014-m)	Born in EU (vs. denmark)	Nationality	Suicide Death	immigrant	Hazard ratio, CI							1.4	1	no	Blank	Blank	Blank	Blank	Blank		120	31947	Denmark	Europe	2	2014	0	1	Blank	1	2	Blank	Blank	Blank	Blank	0	0		0	Blank
Nilsson et al. (2014-m)	Born in non-demark nordic country (vs. denmark)	Nationality	Suicide Death	immigrant	Hazard ratio, CI							1.4	1	no	Blank	Blank	Blank	Blank	Blank		120	31947	Denmark	Europe	2	2014	0	1	Blank	1	2	Blank	Blank	Blank	Blank	0	0		0	Blank
Nilsson et al. (2014-m)	Born in non-EU	Nationality	Suicide Death	immigrant	Hazard ratio, CI							0.3	1	no	Blank	Blank	Blank	Blank	Blank		120	31947	Denmark	Europe	2	2014	0	1	Blank	1	2	Blank	Blank	Blank	Blank	0	0		0	Blank
Nilsson et al. (2014-m)	On pension	Employment	Suicide Death	occupation	Hazard ratio, CI							0.8	1	no	Blank	Blank	Blank	Blank	Blank		120	31947	Denmark	Europe	2	2014	0	1	Blank	1	2	Blank	Blank	Blank	Blank	0	0		0	Blank
Nilsson et al. (2014-m)	Other job (unclear)	Employment	Suicide Death	occupation	Hazard ratio, CI							1.2	1	no	Blank	Blank	Blank	Blank	Blank		120	31947	Denmark	Europe	2	2014	0	1	Blank	1	2	Blank	Blank	Blank	Blank	0	0		0	Blank
Nilsson et al. (2014-m)	Unknown employment status	Employment	Suicide Death	employment	Hazard ratio, CI							0.8	1	no	Blank	Blank	Blank	Blank	Blank		120	31947	Denmark	Europe	2	2014	0	1	Blank	1	2	Blank	Blank	Blank	Blank	0	0		0	Blank
Nilsson et al. (2014-m)	Employed	Employment	Suicide Death	employment	Hazard ratio, CI							1	1	no	Blank	Blank	Blank	Blank	Blank		120	31947	Denmark	Europe	2	2014	1	1	Blank	1	2	Blank	Blank	Blank	Blank	0	0		0	Blank
Nimeus et al. (2000)	Male (vs. female)	Gender	Suicide Death	male	Cohort 2x2 (rates)					0.385057	0.538793		1	no	Blank	Blank	Blank	Blank	Blank		12	191	Sweden	Europe	3	2000	0	0	Blank	1	0	Blank	Blank	Blank	Blank	1	1	100	0	Blank
Nkansah-Amankra et al. (2012)	Female (vs. male)	Gender	Suicide Attempt	female	Odds ratio					2.63			1	yes	other demographics in the model	1	Blank	Blank	Blank		84	9166	United States	North America	1	2012	0	2	3	Blank	Blank	Blank	1	1	Blank	0	1	80	0	Blank
Nkansah-Amankra et al. (2012)	never attends church (vs. once per month)	Religion	Suicide Attempt	low religiosity	Odds ratio					1.74			1	yes	other demographics in the model	1	Blank	Blank	Blank		84	9166	United States	North America	1	2012	0	2	3	Blank	Blank	Blank	1	1	Blank	0	1	80	0	Blank
Nkansah-Amankra et al. (2012)	Never prays (vs. does)	Religion	Suicide Attempt	low religiosity	Odds ratio					1.9			1	yes	other demographics in the model	1	Blank	Blank	Blank		84	9166	United States	North America	1	2012	0	2	3	Blank	Blank	Blank	1	1	Blank	0	1	80	0	Blank
Nkansah-Amankra et al. (2012)	Prays seldomly	Religion	Suicide Attempt	low religiosity	Odds ratio					1.5			1	yes	other demographics in the model	1	Blank	Blank	Blank		84	9166	United States	North America	1	2012	0	2	3	Blank	Blank	Blank	1	1	Blank	0	1	80	0	Blank
Nkansah-Amankra et al. (2012)	Female (vs. male)	Gender	Suicide Ideation	female	Odds ratio					0.79			1	yes	other demographics in the model	1	Blank	Blank	Blank		84	9166	United States	North America	1	2012	0	2	Blank	Blank	Blank	1	Blank	Blank	2	0	1	80	0	Blank
Nkansah-Amankra et al. (2012)	never attends church (vs. once per month)	Religion	Suicide Ideation	low religiosity	Odds ratio					1.02			1	yes	other demographics in the model	1	Blank	Blank	Blank		84	9166	United States	North America	1	2012	0	2	Blank	Blank	Blank	1	Blank	Blank	2	0	1	80	0	Blank
Nkansah-Amankra et al. (2012)	Never prays (vs. does)	Religion	Suicide Ideation	low religiosity	Odds ratio					1.41			1	yes	other demographics in the model	1	Blank	Blank	Blank		84	9166	United States	North America	1	2012	0	2	Blank	Blank	Blank	1	Blank	Blank	2	0	1	80	0	Blank
Nkansah-Amankra et al. (2012)	Prays seldomly (vs. more)	Religion	Suicide Ideation	low religiosity	Odds ratio					1.06			1	yes	other demographics in the model	1	Blank	Blank	Blank		84	9166	United States	North America	1	2012	0	2	Blank	Blank	Blank	1	Blank	Blank	2	0	1	80	0	Blank
Nkansah-Amankra et al. (2012)	Attends church weekly (vs. once per month)	Religion	Suicide Attempt	high religiosity	Odds ratio					1.12			1	yes	other demographics in the model	1	Blank	Blank	Blank		84	9166	United States	North America	1	2012	1	2	3	Blank	Blank	Blank	1	1	Blank	0	1	80	0	Blank
Nkansah-Amankra et al. (2012)	Attends church weekly (vs. once per month)	Religion	Suicide Ideation	high religiosity	Odds ratio					1			1	yes	other demographics in the model	1	Blank	Blank	Blank		84	9166	United States	North America	1	2012	1	2	Blank	Blank	Blank	1	Blank	Blank	2	0	1	80	0	Blank
Nock & Banaji (2007)	Age (continuous)	Age	Suicide Ideation	age (ref younger)	Odds ratio					0.99			3	no	Blank	Blank	Blank	Blank	Blank		6	89	United States	North America	1	2007	0	2	Blank	Blank	Blank	1	Blank	Blank	2	0	1	82.0225	1	Blank
Nordentoft et al. (1993)	Age (continuous)	Age	Suicide Death	age (ref younger)	Odds ratio					1.02			3	no	Blank	Blank	Blank	Blank	Blank		120	974	Denmark	Europe	3	1993	0	1	Blank	1	2	Blank	Blank	Blank	Blank	0	1	100	0	Blank
Nordstrom et al. (1995)	Male (vs. female)	Gender	Suicide Death	male	Chi-squared for 2x2					1.33586			1	no	Blank	Blank	Blank	Blank	Blank		60	1573	Denmark	Europe	3	1995	0	1	Blank	1	0	Blank	Blank	Blank	Blank	0	0		0	Blank
Nordstrom et al. (1995)	Age (less vs. greater than 35)	Age	Suicide Death	age (ref older) (positive)	Cohort 2x2 (Events)	38	750	52	823	0.791325	0.801897		1	no	Blank	Blank	Blank	Blank	Blank		60	1573	Denmark	Europe	3	1995	1	1	Blank	1	0	Blank	Blank	Blank	Blank	0	0		0	Blank
O'Connor et al. (2013)	Age (mean comparison)	Age	Suicide Attempt	age (mean comparison, younger)	Independent groups (means, SD's)					0.879001			3	no	Blank	Blank	Blank	Blank	Blank		48	61	United Kingdom	Europe	3	2013	0	0	3	Blank	Blank	Blank	2	2	Blank	1	0		0	Blank
O'Connor et al. (2013)	Female (vs. male)	Gender	Suicide Attempt	female	Odds ratio					0.8			1	no	Blank	Blank	Blank	Blank	Blank		48	61	United Kingdom	Europe	3	2013	0	1	3	Blank	Blank	Blank	2	2	Blank	1	0		0	Blank
O'Connor et al. (2013)	Single (vs. married)	Marital Status	Suicide Attempt	single	Odds ratio					3.36			1	no	Blank	Blank	Blank	Blank	Blank		48	61	United Kingdom	Europe	3	2013	1	1	3	Blank	Blank	Blank	2	2	Blank	1	0		0	Blank
Oquendo et al. (2007)	Female (vs. male)	Gender	Suicide Attempt	female	Chi-squared for 2x2					1.51701			1	no	Blank	Blank	Blank	Blank	Blank		24	314	United States	North America	2	2007	0	0	3	Blank	Blank	Blank	0	2	Blank	0	0		1	2
Oquendo et al. (2007-F)	Early separation from a parent	Family Types	Suicide Attempt	family structure	Hazard ratio, CI							0.95	1	no	Blank	Blank	Blank	Blank	Blank		24	184	United States	North America	2	2007	0	0	3	Blank	Blank	Blank	0	2	Blank	0	0		1	2
Oquendo et al. (2007-F)	Age (continuous)	Age	Suicide Attempt	age (ref younger) (positive)	Hazard ratio, CI							0.86	3	no	Blank	Blank	Blank	Blank	Blank		24	184	United States	North America	2	2007	1	0	3	Blank	Blank	Blank	0	2	Blank	0	0		1	2
Oquendo et al. (2007-M)	Age (continuous)	Age	Suicide Attempt	age (ref younger) (positive)	Hazard ratio, CI							0.88	3	no	Blank	Blank	Blank	Blank	Blank		24	130	United States	North America	2	2007	1	0	3	Blank	Blank	Blank	0	2	Blank	0	0		1	2
Osler et al. (2007)	Basic School (vs. higher)	Education Level	Suicide Death	education level	Hazard ratio, CI							1.4	1	no	Blank	Blank	Blank	Blank	Blank		372	9359	Denmark	Europe	1	2008	0	0	Blank	1	2	Blank	Blank	Blank	Blank	0	0		0	Blank
Osler et al. (2007)	Self-employed (vs civil servant) Father	Employment	Suicide Death	occupation	Hazard ratio, CI							0.63	1	no	Blank	Blank	Blank	Blank	Blank		372	9359	Denmark	Europe	1	2008	0	0	Blank	1	2	Blank	Blank	Blank	Blank	0	0		0	Blank
Osler et al. (2007)	Skilled worker (vs civil servant) Father	Employment	Suicide Death	occupation	Hazard ratio, CI							0.66	1	no	Blank	Blank	Blank	Blank	Blank		372	9359	Denmark	Europe	1	2008	0	0	Blank	1	2	Blank	Blank	Blank	Blank	0	0		0	Blank
Osler et al. (2007)	Unknown (vs. civil servant) Father	Employment	Suicide Death	occupation	Hazard ratio, CI							1.18	1	no	Blank	Blank	Blank	Blank	Blank		372	9359	Denmark	Europe	1	2008	0	0	Blank	1	2	Blank	Blank	Blank	Blank	0	0		0	Blank
Osler et al. (2007)	Unskilled worker (vs civil servant) Father	Employment	Suicide Death	occupation	Hazard ratio, CI							0.66	1	no	Blank	Blank	Blank	Blank	Blank		372	9359	Denmark	Europe	1	2008	0	0	Blank	1	2	Blank	Blank	Blank	Blank	0	0		0	Blank
Osler et al. (2007)	Basic School (vs. higher)	Education Level	Suicide Attempt	education level	Hazard ratio, CI							3.3	1	no	Blank	Blank	Blank	Blank	Blank		372	9359	Denmark	Europe	1	2008	0	0	4	Blank	Blank	Blank	2	1	Blank	0	0		0	Blank
Osler et al. (2007)	Had single mother	Family Types	Suicide Attempt	family structure	Hazard ratio, CI							1.65	1	no	Blank	Blank	Blank	Blank	Blank		372	9359	Denmark	Europe	1	2008	0	0	4	Blank	Blank	Blank	2	1	Blank	0	0		0	Blank
Osler et al. (2007)	Self-employed (vs civil servant) Father	Employment	Suicide Attempt	occupation	Hazard ratio, CI							1.21	1	no	Blank	Blank	Blank	Blank	Blank		372	9359	Denmark	Europe	1	2008	0	0	4	Blank	Blank	Blank	2	1	Blank	0	0		0	Blank
Osler et al. (2007)	Skilled worker (vs civil servant) Father	Employment	Suicide Attempt	occupation	Hazard ratio, CI							1.19	1	no	Blank	Blank	Blank	Blank	Blank		372	9359	Denmark	Europe	1	2008	0	0	4	Blank	Blank	Blank	2	1	Blank	0	0		0	Blank
Osler et al. (2007)	Unknown (vs. civil servant) Father	Employment	Suicide Attempt	occupation	Hazard ratio, CI							1.91	1	no	Blank	Blank	Blank	Blank	Blank		372	9359	Denmark	Europe	1	2008	0	0	4	Blank	Blank	Blank	2	1	Blank	0	0		0	Blank
Osler et al. (2007)	Unskilled worker (vs civil servant) Father	Employment	Suicide Attempt	occupation	Hazard ratio, CI							1.8	1	no	Blank	Blank	Blank	Blank	Blank		372	9359	Denmark	Europe	1	2008	0	0	4	Blank	Blank	Blank	2	1	Blank	0	0		0	Blank
Osler et al. (2008)	Had single mother	Family Types	Suicide Death	family structure	Hazard ratio, CI							1.57	1	no	Blank	Blank	Blank	Blank	Blank		372	9359	Denmark	Europe	1	2008	0	0	Blank	1	2	Blank	Blank	Blank	Blank	0	0		0	Blank
Paerregaard (1975)	Domestic worker	Employment	Suicide Death	occupation	Cohort 2x2 (Events)	7	53	89	484	0.675379	0.718253		1	no	Blank	Blank	Blank	Blank	Blank		120	484	Denmark	Europe	3	1975	0	1	Blank	1	0	Blank	Blank	Blank	Blank	0	0		0	Blank
Paerregaard (1975)	Male (vs. female)	Gender	Suicide Death	male	Cohort 2x2 (Events)	22	53	198	484	1.02509	1.01468		1	no	Blank	Blank	Blank	Blank	Blank		120	484	Denmark	Europe	3	1975	0	1	Blank	1	0	Blank	Blank	Blank	Blank	0	0		0	Blank
Paerregaard (1975)	Old-age pensioner	Employment	Suicide Death	occupation	Cohort 2x2 (Events)	3	53	27	484	1.01556	1.01468		1	no	Blank	Blank	Blank	Blank	Blank		120	484	Denmark	Europe	3	1975	0	1	Blank	1	0	Blank	Blank	Blank	Blank	0	0		0	Blank
Paerregaard (1975)	Salaried worker	Employment	Suicide Death	occupation	Cohort 2x2 (Events)	8	53	71	484	1.03412	1.02897		1	no	Blank	Blank	Blank	Blank	Blank		120	484	Denmark	Europe	3	1975	0	1	Blank	1	0	Blank	Blank	Blank	Blank	0	0		0	Blank
Paerregaard (1975)	Self-employed	Employment	Suicide Death	occupation	Cohort 2x2 (Events)	2	53	23	484	0.786019	0.794094		1	no	Blank	Blank	Blank	Blank	Blank		120	484	Denmark	Europe	3	1975	0	1	Blank	1	0	Blank	Blank	Blank	Blank	0	0		0	Blank
Paerregaard (1975)	Student	Employment	Suicide Death	occupation	Cohort 2x2 (Events)	1	53	6	484	1.53205	1.52201		1	no	Blank	Blank	Blank	Blank	Blank		120	484	Denmark	Europe	3	1975	0	1	Blank	1	0	Blank	Blank	Blank	Blank	0	0		0	Blank
Paerregaard (1975)	Unemployed	Employment	Suicide Death	employment	Cohort 2x2 (Events)	13	53	69	484	1.95471	1.72054		1	no	Blank	Blank	Blank	Blank	Blank		120	484	Denmark	Europe	3	1975	0	1	Blank	1	0	Blank	Blank	Blank	Blank	0	0		0	Blank
Paerregaard (1975)	Workmen	Employment	Suicide Death	occupation	Cohort 2x2 (Events)	15	53	59	484	2.84344	2.32171		1	no	Blank	Blank	Blank	Blank	Blank		120	484	Denmark	Europe	3	1975	0	1	Blank	1	0	Blank	Blank	Blank	Blank	0	0		0	Blank
Perlis et al. (2007)	Age (mean comparison)	Age	Suicide Ideation	age (mean comparison, younger)	Independent groups (means, SD's)					1.67812			3	no	Blank	Blank	Blank	Blank	Blank		3	414	United States	North America	2	2007	0	0	Blank	Blank	Blank	1	Blank	Blank	3	0	0		0	2
Perlis et al. (2007)	Female (vs. male)	Gender	Suicide Ideation	female	Odds ratio					2.1			1	no	Blank	Blank	Blank	Blank	Blank		3	414	United States	North America	2	2007	0	0	Blank	Blank	Blank	1	Blank	Blank	3	0	0		0	2
Poudel-Tandukar et al. (2011-f)	Living with children only	Family Types	Suicide Death	family structure	Hazard ratio, CI							0.91	1	yes	age and area	1	Blank	Blank	Blank		180	54902	Japan	Asia	1	2011	0	0	Blank	1	2	Blank	Blank	Blank	Blank	1	1	80.8932	0	Blank
Poudel-Tandukar et al. (2011-f)	Living with multi-generation family	Family Types	Suicide Death	family structure	Hazard ratio, CI							0.72	1	yes	age and area	1	Blank	Blank	Blank		180	54902	Japan	Asia	1	2011	0	0	Blank	1	2	Blank	Blank	Blank	Blank	1	1	80.8932	0	Blank
Poudel-Tandukar et al. (2011-f)	Living with parents and children	Family Types	Suicide Death	family structure	Hazard ratio, CI							0.87	1	yes	age and area	1	Blank	Blank	Blank		180	54902	Japan	Asia	1	2011	0	0	Blank	1	2	Blank	Blank	Blank	Blank	1	1	80.8932	0	Blank
Poudel-Tandukar et al. (2011-f)	Living with parents only	Family Types	Suicide Death	family structure	Hazard ratio, CI							0.4	1	yes	age and area	1	Blank	Blank	Blank		180	54902	Japan	Asia	1	2011	0	0	Blank	1	2	Blank	Blank	Blank	Blank	1	1	80.8932	0	Blank
Poudel-Tandukar et al. (2011-f)	Living with spouse and children	Family Types	Suicide Death	family structure	Hazard ratio, CI							0.56	1	yes	age and area	1	Blank	Blank	Blank		180	54902	Japan	Asia	1	2011	0	0	Blank	1	2	Blank	Blank	Blank	Blank	1	1	80.8932	0	Blank
Poudel-Tandukar et al. (2011-f)	Living with spouse and parents	Family Types	Suicide Death	family structure	Hazard ratio, CI							0.39	1	yes	age and area	1	Blank	Blank	Blank		180	54902	Japan	Asia	1	2011	0	0	Blank	1	2	Blank	Blank	Blank	Blank	1	1	80.8932	0	Blank
Poudel-Tandukar et al. (2011-f)	Living with spouse, parents, and children	Family Types	Suicide Death	family structure	Hazard ratio, CI							0.68	1	yes	age and area	1	Blank	Blank	Blank		180	54902	Japan	Asia	1	2011	0	0	Blank	1	2	Blank	Blank	Blank	Blank	1	1	80.8932	0	Blank
Poudel-Tandukar et al. (2011-f)	Living with two-generation family	Family Types	Suicide Death	family structure	Hazard ratio, CI							0.75	1	yes	age and area	1	Blank	Blank	Blank		180	54902	Japan	Asia	1	2011	0	0	Blank	1	2	Blank	Blank	Blank	Blank	1	1	80.8932	0	Blank
Poudel-Tandukar et al. (2011-m)	Living with children only	Family Types	Suicide Death	family structure	Hazard ratio, CI							2.32	1	yes	age and area	1	Blank	Blank	Blank		180	49626	Japan	Asia	1	2011	0	0	Blank	1	2	Blank	Blank	Blank	Blank	1	1	80.8932	0	Blank
Poudel-Tandukar et al. (2011-m)	Living with multi-generation family	Family Types	Suicide Death	family structure	Hazard ratio, CI							1.12	1	yes	age and area	1	Blank	Blank	Blank		180	49626	Japan	Asia	1	2011	0	0	Blank	1	2	Blank	Blank	Blank	Blank	1	1	80.8932	0	Blank
Poudel-Tandukar et al. (2011-m)	Living with parents and children	Family Types	Suicide Death	family structure	Hazard ratio, CI							2.05	1	yes	age and area	1	Blank	Blank	Blank		180	49626	Japan	Asia	1	2011	0	0	Blank	1	2	Blank	Blank	Blank	Blank	1	1	80.8932	0	Blank
Poudel-Tandukar et al. (2011-m)	Living with parents only	Family Types	Suicide Death	family structure	Hazard ratio, CI							1.91	1	yes	age and area	1	Blank	Blank	Blank		180	49626	Japan	Asia	1	2011	0	0	Blank	1	2	Blank	Blank	Blank	Blank	1	1	80.8932	0	Blank
Poudel-Tandukar et al. (2011-m)	Living with spouse and children	Family Types	Suicide Death	family structure	Hazard ratio, CI							1	1	yes	age and area	1	Blank	Blank	Blank		180	49626	Japan	Asia	1	2011	0	0	Blank	1	2	Blank	Blank	Blank	Blank	1	1	80.8932	0	Blank
Poudel-Tandukar et al. (2011-m)	Living with spouse and parents	Family Types	Suicide Death	family structure	Hazard ratio, CI							0.72	1	yes	age and area	1	Blank	Blank	Blank		180	49626	Japan	Asia	1	2011	0	0	Blank	1	2	Blank	Blank	Blank	Blank	1	1	80.8932	0	Blank
Poudel-Tandukar et al. (2011-m)	Living with spouse, parents, and children	Family Types	Suicide Death	family structure	Hazard ratio, CI							1.04	1	yes	age and area	1	Blank	Blank	Blank		180	49626	Japan	Asia	1	2011	0	0	Blank	1	2	Blank	Blank	Blank	Blank	1	1	80.8932	0	Blank
Poudel-Tandukar et al. (2011-m)	Living with two-generation family	Family Types	Suicide Death	family structure	Hazard ratio, CI							1.12	1	yes	age and area	1	Blank	Blank	Blank		180	49626	Japan	Asia	1	2011	0	0	Blank	1	2	Blank	Blank	Blank	Blank	1	1	80.8932	0	Blank
Preuss et al. (2003)	Divorced/separated (vs. others)	Marital Status	Suicide Attempt	divorced/separated	Odds ratio					1.73			1	no	Blank	Blank	Blank	Blank	Blank		60	1237	Canada	North America	2	2003	0	0	3	Blank	Blank	Blank	2	2	Blank	0	1	82.1381	0	3
Preuss et al. (2003)	Age (continuous)	Age	Suicide Attempt	age (ref younger) (positive)	Odds ratio					0.95			3	no	Blank	Blank	Blank	Blank	Blank		60	1237	Canada	North America	2	2003	1	0	3	Blank	Blank	Blank	2	2	Blank	0	1	82.1381	0	3
Qin et al. (2003)	Has child (<2 years old) vs. no child	Family Types	Suicide Death	family structure	Odds ratio					0.5			1	no	Blank	Blank	Blank	Blank	Blank		204	44297	Denmark	Europe	1	2007	0	0	Blank	1	2	Blank	Blank	Blank	Blank	0	0		0	1
Qin et al. (2003)	Has child (2-3 years old) vs. no child	Family Types	Suicide Death	family structure	Odds ratio					0.65			1	no	Blank	Blank	Blank	Blank	Blank		204	44297	Denmark	Europe	1	2007	0	0	Blank	1	2	Blank	Blank	Blank	Blank	0	0		0	1
Qin et al. (2003)	Has child (4-6 years old) vs. no child	Family Types	Suicide Death	family structure	Odds ratio					0.7			1	no	Blank	Blank	Blank	Blank	Blank		204	44297	Denmark	Europe	1	2007	0	0	Blank	1	2	Blank	Blank	Blank	Blank	0	0		0	1
Qin et al. (2003)	Lowest quartile of income (vs. highest)	SES	Suicide Death	low SES	Odds ratio					5.52			1	no	Blank	Blank	Blank	Blank	Blank		204	44297	Denmark	Europe	1	2007	0	0	Blank	1	2	Blank	Blank	Blank	Blank	0	0		0	1
Qin et al. (2003)	Lowest quartile of wealth (vs. highest)	SES	Suicide Death	low SES	Odds ratio					1.05			1	no	Blank	Blank	Blank	Blank	Blank		204	44297	Denmark	Europe	1	2007	0	0	Blank	1	2	Blank	Blank	Blank	Blank	0	0		0	1
Qin et al. (2003)	Not seeking work (vs. employed)	Employment	Suicide Death	occupation	Odds ratio					2.13			1	no	Blank	Blank	Blank	Blank	Blank		204	44297	Denmark	Europe	1	2007	0	0	Blank	1	2	Blank	Blank	Blank	Blank	0	0		0	1
Qin et al. (2003)	Receives non-disability benefits	SES	Suicide Death	low SES	Odds ratio					5.97			1	no	Blank	Blank	Blank	Blank	Blank		204	44297	Denmark	Europe	1	2007	0	0	Blank	1	2	Blank	Blank	Blank	Blank	0	0		0	1
Qin et al. (2003)	Retired	Employment	Suicide Death	occupation	Odds ratio					2.15			1	no	Blank	Blank	Blank	Blank	Blank		204	44297	Denmark	Europe	1	2007	0	0	Blank	1	2	Blank	Blank	Blank	Blank	0	0		0	1
Qin et al. (2003)	Unemployed (vs. employed)	Employment	Suicide Death	occupation	Odds ratio					2.13			1	no	Blank	Blank	Blank	Blank	Blank		204	44297	Denmark	Europe	1	2007	0	0	Blank	1	2	Blank	Blank	Blank	Blank	0	0		0	1
Qin et al. (2003)	Cohabitating (vs. married)	Marital Status	Suicide Death	cohabitating	Odds ratio					1.54			1	no	Blank	Blank	Blank	Blank	Blank		204	44297	Denmark	Europe	1	2007	1	0	Blank	1	2	Blank	Blank	Blank	Blank	0	0		0	1
Qin et al. (2003)	Full-time student	Employment	Suicide Death	occupation (positive)	Odds ratio					1.57			1	no	Blank	Blank	Blank	Blank	Blank		204	44297	Denmark	Europe	1	2007	1	0	Blank	1	2	Blank	Blank	Blank	Blank	0	0		0	1
Qin et al. (2003)	Single (vs. married)	Marital Status	Suicide Death	single	Odds ratio					3.17			1	no	Blank	Blank	Blank	Blank	Blank		204	44297	Denmark	Europe	1	2007	1	0	Blank	1	2	Blank	Blank	Blank	Blank	0	0		0	1
Rabinovitch et al. (2015)	Age (continuous)	Age	Suicide Attempt	age (ref younger)	Corr, N					0.361595			3	no	Blank	Blank	Blank	Blank	Blank		144	166	United States	North America	2	2015	0	2	3	Blank	Blank	Blank	0	2	Blank	0	1	90.2439	0	1
Ramchand et al. (2008)	Age (continuous)	Age	Suicide Attempt	age (ref younger)	Odds ratio					1.25			3	yes	ideation,attempt,conduct disorder, depression, substance use disorder, menthal health treatment, gender, race	1	1	1	Blank		12	948	United States	North America	2	2008	0	2	3	Blank	Blank	Blank	1	1	Blank	0	1	86	1	3
Ramchand et al. (2008)	Female (vs. male)	Gender	Suicide Attempt	female	Odds ratio					1.4			1	yes	Blank	1	1	1	Blank		12	948	United States	North America	2	2008	0	2	3	Blank	Blank	Blank	1	1	Blank	0	1	86	1	3
Ramchand et al. (2008)	Age (continuous)	Age	Suicide Ideation	age (ref younger)	Odds ratio					1.12			3	yes	Blank	1	1	1	Blank		12	948	United States	North America	2	2008	0	2	Blank	Blank	Blank	1	Blank	Blank	3	0	1	86	1	3
Ramchand et al. (2008)	Female (vs. male)	Gender	Suicide Ideation	female	Odds ratio					1.4			1	yes	Blank	1	1	1	Blank		12	948	United States	North America	2	2008	0	2	Blank	Blank	Blank	1	Blank	Blank	3	0	1	86	1	3
Ramchand et al. (2008)	American Indian (vs. white)	Race & Ethnicity	Suicide Attempt	american indian (positive)	Odds ratio					0.95			1	yes	Blank	1	1	1	Blank		12	948	United States	North America	2	2008	1	2	3	Blank	Blank	Blank	1	1	Blank	0	1	86	1	3
Ramchand et al. (2008)	Hispanic (vs. white)	Race & Ethnicity	Suicide Attempt	hispanic (positive)	Odds ratio					0.87			1	yes	Blank	1	1	1	Blank		12	948	United States	North America	2	2008	1	2	3	Blank	Blank	Blank	1	1	Blank	0	1	86	1	3
Ramchand et al. (2008)	Other ethnicity (vs. white)	Race & Ethnicity	Suicide Attempt	other ethnicity (positive)	Odds ratio					1.19			1	yes	Blank	1	1	1	Blank		12	948	United States	North America	2	2008	1	2	3	Blank	Blank	Blank	1	1	Blank	0	1	86	1	3
Ramchand et al. (2008)	American Indian (vs. white)	Race & Ethnicity	Suicide Ideation	american indian (positive)	Odds ratio					1.42			1	yes	Blank	1	1	1	Blank		12	948	United States	North America	2	2008	1	2	Blank	Blank	Blank	1	Blank	Blank	3	0	1	86	1	3
Ramchand et al. (2008)	Black (vs. other)	Race & Ethnicity	Suicide Ideation	black (positive)	Odds ratio					0.24			1	yes	Blank	1	1	1	Blank		12	948	United States	North America	2	2008	1	2	Blank	Blank	Blank	1	Blank	Blank	3	0	1	86	1	3
Ramchand et al. (2008)	Hispanic (vs. white)	Race & Ethnicity	Suicide Ideation	hispanic (positive)	Odds ratio					1.06			1	yes	Blank	1	1	1	Blank		12	948	United States	North America	2	2008	1	2	Blank	Blank	Blank	1	Blank	Blank	3	0	1	86	1	3
Ramchand et al. (2008)	Other ethnicity (vs. white)	Race & Ethnicity	Suicide Ideation	other ethnicity (positive)	Odds ratio					1.06			1	yes	Blank	1	1	1	Blank		12	948	United States	North America	2	2008	1	2	Blank	Blank	Blank	1	Blank	Blank	3	0	1	86	1	3
Rasic et al. (2011)	Religious (vs. not)	Religion	Suicide Attempt	high religiosity	Odds ratio					0.34			1	yes	sociodemographic variables	1	Blank	Blank	Blank		144	1091	United States	North America	1	2011	1	0	4	Blank	Blank	Blank	1	1	Blank	0	0		0	Blank
Rasic et al. (2011)	Spritual (vs. not)	Religion	Suicide Attempt	high religiosity	Odds ratio					0.42			1	yes	Blank	1	Blank	Blank	Blank		144	1091	United States	North America	1	2011	1	0	4	Blank	Blank	Blank	1	1	Blank	0	0		0	Blank
Rasic et al. (2011)	Religious (vs. not)	Religion	Suicide Ideation	high religiosity	Odds ratio					0.69			1	yes	Blank	1	Blank	Blank	Blank		144	1091	United States	North America	1	2011	1	0	Blank	Blank	Blank	1	Blank	Blank	2	0	0		0	Blank
Rasic et al. (2011)	Spritual (vs. not)	Religion	Suicide Ideation	high religiosity	Odds ratio					0.55			1	yes	Blank	1	Blank	Blank	Blank		144	1091	United States	North America	1	2011	1	0	Blank	Blank	Blank	1	Blank	Blank	2	0	0		0	Blank
Reinherz et al. (1995-f)	Late birth order (3rd or later)	Family Types	Suicide Ideation	birth order	Odds ratio					2.44			1	no	Blank	Blank	Blank	Blank	Blank		168	193	United States	North America	1	1995	0	2	Blank	Blank	Blank	0	Blank	Blank	3	0	1		0	Blank
Reinherz et al. (1995-f)	Low family SES (age 5)	SES	Suicide Ideation	low SES	Odds ratio					1.05			1	no	Blank	Blank	Blank	Blank	Blank		168	193	United States	North America	1	1995	0	2	Blank	Blank	Blank	0	Blank	Blank	3	0	1		0	Blank
Reinherz et al. (1995-f)	Low family SES (age 9)	SES	Suicide Ideation	low SES	Odds ratio					1.44			1	no	Blank	Blank	Blank	Blank	Blank		168	193	United States	North America	1	1995	0	2	Blank	Blank	Blank	0	Blank	Blank	3	0	1		0	Blank
Reinherz et al. (1995-m)	Late birth order (3rd or later)	Family Types	Suicide Ideation	birth order	Odds ratio					1.48			1	no	Blank	Blank	Blank	Blank	Blank		168	185	United States	North America	1	1995	0	2	Blank	Blank	Blank	0	Blank	Blank	3	0	1		0	Blank
Reinherz et al. (1995-m)	Low family SES (age 5)	SES	Suicide Ideation	low SES	Odds ratio					0.59			1	no	Blank	Blank	Blank	Blank	Blank		168	185	United States	North America	1	1995	0	2	Blank	Blank	Blank	0	Blank	Blank	3	0	1		0	Blank
Reinherz et al. (1995-m)	Low family SES (age 9)	SES	Suicide Ideation	low SES	Odds ratio					0.76			1	no	Blank	Blank	Blank	Blank	Blank		168	185	United States	North America	1	1995	0	2	Blank	Blank	Blank	0	Blank	Blank	3	0	1		0	Blank
Riihimaki et al. (2013)	Welfare Benefits (vs. not)	SES	Suicide Attempt	low SES	Odds ratio					5.28			1	no	Blank	Blank	Blank	Blank	Blank		60	134	Finland	Europe	2	2013	0	0	3	Blank	Blank	Blank	2	2	Blank	1	1	81.7518	1	2
Riihimaki et al. (2013)	Age (continuous)	Age	Suicide Attempt	age (ref younger) (positive)	Odds ratio					0.97			3	no	Blank	Blank	Blank	Blank	Blank		60	134	Finland	Europe	2	2013	1	0	3	Blank	Blank	Blank	2	2	Blank	1	1	81.7518	1	2
Riihimaki et al. (2013)	Male (vs. female)	Gender	Suicide Attempt	male (positive)	Odds ratio					0.48			1	no	Blank	Blank	Blank	Blank	Blank		60	134	Finland	Europe	2	2013	1	0	3	Blank	Blank	Blank	2	2	Blank	1	1	81.7518	1	2
Robinson et al. (2010)	Male (vs. female)	Gender	Suicide Attempt	male (positive)	Cohort 2x2 (Events)	46	61	154	221	1.3342	1.08218		1	no	Blank	Blank	Blank	Blank	Blank		87	282	Australia	Oceania	2	2010	1	0	3	Blank	Blank	Blank	1	2	Blank	0	1	68.2809	0	4
Rodriguez-Cano et al. (2005)	Female (vs. male)	Gender	Suicide Attempt	female	Odds ratio					3.73			1	no	Blank	Blank	Blank	Blank	Blank		24	1076	Spain	Europe	1	2005	0	2	3	Blank	Blank	Blank	1	1	Blank	0	1	60.9287	1	Blank
Rostila et al. (2014)	Later birth order (vs. earlier)	Family Types	Suicide Death	birth order	Hazard ratio, CI							1.18	1	no	Blank	Blank	Blank	Blank	Blank		252	34413	Denmark	Europe	1	2014	0	1	Blank	1	2	Blank	Blank	Blank	Blank	0	0		0	Blank
Sadeh & McNeil (2013)	Female (vs. male)	Gender	Suicide Attempt	female	Corr, N					1.19914			1	no	Blank	Blank	Blank	Blank	Blank		12	748	United States	North America	2	2013	0	0	3	Blank	Blank	Blank	2	2	Blank	1	1	83.6268	1	1
Sadeh & McNeil (2013)	Age (continuous)	Age	Suicide Attempt	age (ref younger) (positive)	Corr, N					1.24365			3	no	Blank	Blank	Blank	Blank	Blank		12	748	United States	North America	2	2013	1	0	3	Blank	Blank	Blank	2	2	Blank	1	1	83.6268	1	1
Sanchez-Gistau et al. (2013)	Age (continuous)	Age	Suicide Attempt	age (ref younger)	Odds ratio					1.03			3	no	Blank	Blank	Blank	Blank	Blank		24	82	Spain	Europe	2	2013	0	2	3	Blank	Blank	Blank	1	2	Blank	0	1	74.5455	1	4
Sanchez-Gistau et al. (2013)	Female (vs. male)	Gender	Suicide Attempt	female	Odds ratio					2.27			1	no	Blank	Blank	Blank	Blank	Blank		24	82	Spain	Europe	2	2013	0	2	3	Blank	Blank	Blank	1	2	Blank	0	1	74.5455	1	4
Sanchez-Gistau et al. (2013)	SES (increasing categories)	SES	Suicide Attempt	SES (positive)	Odds ratio					0.9			3	no	Blank	Blank	Blank	Blank	Blank		24	82	Spain	Europe	2	2013	1	2	3	Blank	Blank	Blank	1	2	Blank	0	1	74.5455	1	4
Sani et al. (2011)	Single (vs. others)	Marital Status	Suicide Death	single	Cohort 2x2 (Events)	59	96	59	192	3.59459	2		1	no	Blank	Blank	Blank	Blank	Blank		420	96	Italy	Europe	2	2011	0	0	Blank	4	0	Blank	Blank	Blank	Blank	0	1	100	0	1
Sani et al. (2011)	Female (vs. male)	Gender	Suicide Death	female (positive)	Cohort 2x2 (Events)	43	96	86	192	1	1		1	no	Blank	Blank	Blank	Blank	Blank		420	96	Italy	Europe	2	2011	1	0	Blank	4	0	Blank	Blank	Blank	Blank	0	1	100	0	1
Sani et al. (2011)	More than 8 years education (vs. less)	Education Level	Suicide Death	education level (positive)	Cohort 2x2 (Events)	80	96	162	192	0.925926	0.987654		1	no	Blank	Blank	Blank	Blank	Blank		420	96	Italy	Europe	2	2011	1	0	Blank	4	0	Blank	Blank	Blank	Blank	0	1	100	0	1
Sauvola et al. (2001)	Single-parent family (males)	Family Types	Suicide Death	family structure	Odds ratio					2.5			1	yes	lifetime psychiatric hopsital diagnoses	Blank	1	Blank	Blank		168	5636	Finland	Europe	1	2001	0	1	Blank	1	0	Blank	Blank	Blank	Blank	0	1	100	0	Blank
Schneider et al. (2014)	Age (above 45 vs below)	Age	Suicide Death	age (ref younger)	Cohort 2x2 (Events)	20	7451	18	5399	0.804587	0.805112		1	no	Blank	Blank	Blank	Blank	Blank		144	12888	Germany	Europe	1	2014	0	0	Blank	1	2	Blank	Blank	Blank	Blank	0	0		0	Blank
Schneider et al. (2014)	Education (less than 12 years vs. more)	Education Level	Suicide Death	education level	Cohort 2x2 (Events)	29	9373	9	3472	1.19419	1.19359		1	no	Blank	Blank	Blank	Blank	Blank		144	12888	Germany	Europe	1	2014	0	0	Blank	1	2	Blank	Blank	Blank	Blank	0	0		0	Blank
Schneider et al. (2014)	Male (vs. female)	Gender	Suicide Death	male	Cohort 2x2 (Events)	30	6426	18	6424	1.66927	1.66615		1	no	Blank	Blank	Blank	Blank	Blank		144	12888	Germany	Europe	1	2014	0	0	Blank	1	2	Blank	Blank	Blank	Blank	0	0		0	Blank
Schneider et al. (2014)	No kids (vs. has kids)	Family Types	Suicide Death	family structure	Cohort 2x2 (Events)	12	2942	25	9840	1.60792	1.60544		1	no	Blank	Blank	Blank	Blank	Blank		144	12888	Germany	Europe	1	2014	0	0	Blank	1	2	Blank	Blank	Blank	Blank	0	0		0	Blank
Schneider et al. (2014)	Unemployed (vs. employed)	Employment	Suicide Death	employment	Cohort 2x2 (Events)	10	5394	28	7438	0.491536	0.492478		1	no	Blank	Blank	Blank	Blank	Blank		144	12888	Germany	Europe	1	2014	0	0	Blank	1	2	Blank	Blank	Blank	Blank	0	0		0	Blank
Sher et al. (2006)	White (vs. other)	Race & Ethnicity	Suicide Attempt	white	Cohort 2x2 (Events)	6	6	16	21	4.33333	1.2381		1	no	Blank	Blank	Blank	Blank	Blank		24	27	United States	North America	2	2006	0	0	3	Blank	Blank	Blank	0	0	Blank	0	1	100	0	2
Sher et al. (2006)	Male (vs. female)	Gender	Suicide Attempt	male (positive)	Cohort 2x2 (Events)	3	6	12	21	0.75	0.875		1	no	Blank	Blank	Blank	Blank	Blank		24	27	United States	North America	2	2006	1	0	3	Blank	Blank	Blank	0	0	Blank	0	1	100	0	2
Sher et al. (2006)	Married (vs. others)	Marital Status	Suicide Attempt	married	Cohort 2x2 (Events)	2	6	10	21	0.55	0.7		1	no	Blank	Blank	Blank	Blank	Blank		24	27	United States	North America	2	2006	1	0	3	Blank	Blank	Blank	0	0	Blank	0	1	100	0	2
Sher et al. (2006)	Age (mean comparison)	Age	Suicide Attempt	age (mean comparison, younger)	Independent groups (means, SD's)					4.24004			3	no	Blank	Blank	Blank	Blank	Blank		24	27	United States	North America	2	2006	0	0	3	Blank	Blank	Blank	0	0	Blank	0	1	100	0	2
Sher et al. (2006)	Education (cont years)	Education Level	Suicide Attempt	education level (positive)	Independent groups (means, SD's)					1.75216			3	no	Blank	Blank	Blank	Blank	Blank		24	27	United States	North America	2	2006	1	0	3	Blank	Blank	Blank	0	0	Blank	0	1	100	0	2
Simon et al. (2007)	Age (45-64 vs 30-44)	Age	Suicide Death	age (ref younger)	Hazard ratio, CI							0.85	1	yes	unlcear	Blank	Blank	Blank	Blank		84	32360	United States	North America	2	2007	0	1	Blank	1	2	Blank	Blank	Blank	Blank	0	0		0	2
Simon et al. (2007)	Age 65+ vs 30-44)	Age	Suicide Death	age (ref younger)	Hazard ratio, CI							1.34	1	yes	unlcear	Blank	Blank	Blank	Blank		84	32360	United States	North America	2	2007	0	1	Blank	1	2	Blank	Blank	Blank	Blank	0	0		0	2
Simon et al. (2007)	Male (vs. female)	Age	Suicide Death	male	Hazard ratio, CI							2.7	1	yes	unlcear	Blank	Blank	Blank	Blank		84	32360	United States	North America	2	2007	0	1	Blank	1	2	Blank	Blank	Blank	Blank	0	0		0	2
Simon et al. (2007)	Age (18-29 vs 30-44)	Age	Suicide Attempt	age (ref older)	Hazard ratio, CI							1.18	1	yes	unlcear	Blank	Blank	Blank	Blank		84	32360	United States	North America	2	2007	0	1	4	Blank	Blank	Blank	2	0	Blank	0	0		0	2
Simon et al. (2007)	Age (18-29 vs 30-44)	Age	Suicide Death	age (ref older) (positive)	Hazard ratio, CI							0.63	1	yes	unlcear	Blank	Blank	Blank	Blank		84	32360	United States	North America	2	2007	1	1	Blank	1	2	Blank	Blank	Blank	Blank	0	0		0	2
Simon et al. (2007)	Age (45-64 vs 30-44)	Age	Suicide Attempt	age (ref younger) (positive)	Hazard ratio, CI							0.69	1	yes	unlcear	Blank	Blank	Blank	Blank		84	32360	United States	North America	2	2007	1	1	4	Blank	Blank	Blank	2	0	Blank	0	0		0	2
Simon et al. (2007)	Age (65+ vs 30-44)	Age	Suicide Attempt	age (ref younger) (positive)	Hazard ratio, CI							0.65	1	yes	unlcear	Blank	Blank	Blank	Blank		84	32360	United States	North America	2	2007	1	1	4	Blank	Blank	Blank	2	0	Blank	0	0		0	2
Simon et al. (2007)	Age (younger than 18 vs. 30-44)	Age	Suicide Attempt	age (ref older) (positive)	Hazard ratio, CI							2.63	1	yes	unlcear	Blank	Blank	Blank	Blank		84	32360	United States	North America	2	2007	1	1	4	Blank	Blank	Blank	2	0	Blank	0	0		0	2
Simon et al. (2007)	Male (vs. female)	Gender	Suicide Attempt	male (positive)	Hazard ratio, CI							0.68	1	yes	unlcear	Blank	Blank	Blank	Blank		84	32360	United States	North America	2	2007	1	1	4	Blank	Blank	Blank	2	0	Blank	0	0		0	2
Skeem et al. (2006)	Age (18-25 vs. 25-40)	Age	Suicide Attempt	age (ref older)	Cohort 2x2 (rates)					1.14925	1.12		1	no	Blank	Blank	Blank	Blank	Blank		12	951	United States	North America	2	2006	0	0	3	Blank	Blank	Blank	0	2	Blank	1	1	85.0798	0	1
Skeem et al. (2006)	Female (vs. male)	Gender	Suicide Attempt	female	Cohort 2x2 (rates)					1.52521	1.41176		1	no	Blank	Blank	Blank	Blank	Blank		12	951	United States	North America	2	2006	0	0	3	Blank	Blank	Blank	0	2	Blank	1	1	85.0798	0	1
Skeem et al. (2006)	Homeless	Living Situation	Suicide Attempt	homeless	Cohort 2x2 (rates)					1.30251	1.23596		1	no	Blank	Blank	Blank	Blank	Blank		12	951	United States	North America	2	2006	0	0	3	Blank	Blank	Blank	0	2	Blank	1	1	85.0798	0	1
Skeem et al. (2006)	Unemployed	Employment	Suicide Attempt	employment	Cohort 2x2 (rates)					0.547066	0.607306		1	no	Blank	Blank	Blank	Blank	Blank		12	951	United States	North America	2	2006	0	0	3	Blank	Blank	Blank	0	2	Blank	1	1	85.0798	0	1
Skeem et al. (2006)	White (vs. other)	Race & Ethnicity	Suicide Attempt	white	Cohort 2x2 (rates)					1.19765	1.16049		1	no	Blank	Blank	Blank	Blank	Blank		12	951	United States	North America	2	2006	0	0	3	Blank	Blank	Blank	0	2	Blank	1	1	85.0798	0	1
Skeem et al. (2006)	High SES (vs. other)	SES	Suicide Attempt	high SES (positive)	Cohort 2x2 (rates)					0.712531	0.753927		1	no	Blank	Blank	Blank	Blank	Blank		12	951	United States	North America	2	2006	1	0	3	Blank	Blank	Blank	0	2	Blank	1	1	85.0798	0	1
Skeem et al. (2006)	Married (vs. others)	Marital Status	Suicide Attempt	married	Cohort 2x2 (rates)					1.41797	1.32184		1	no	Blank	Blank	Blank	Blank	Blank		12	951	United States	North America	2	2006	1	0	3	Blank	Blank	Blank	0	2	Blank	1	1	85.0798	0	1
Smith et al. (1992)	Low income (vs. higher)	SES	Suicide Death	low SES	Odds ratio					1.35			1	yes	age	1	Blank	Blank	Blank		144	361662	United States	North America	1	1992	0	0	Blank	4	0	Blank	Blank	Blank	Blank	0	0		0	Blank
Smith et al. (1992)	Black (vs. all other races)	Race & Ethnicity	Suicide Death	black (positive)	Odds ratio					0.85			1	yes	age	1	Blank	Blank	Blank		144	361662	United States	North America	1	1992	1	0	Blank	4	0	Blank	Blank	Blank	Blank	0	0		0	Blank
Sokero et al. (2005)	Female (vs. male)	Gender	Suicide Attempt	female	Cohort 2x2 (Events)	12	143	4	55	1.16794	1.15385		1	no	Blank	Blank	Blank	Blank	Blank		18	198	Finland	Europe	2	2005	0	0	3	Blank	Blank	Blank	2	2	Blank	1	1	73.6059	0	2
Sokero et al. (2005)	Married (vs. others)	Marital Status	Suicide Attempt	married	Cohort 2x2 (Events)	3	107	13	91	0.173077	0.196262		1	no	Blank	Blank	Blank	Blank	Blank		18	198	Finland	Europe	2	2005	1	0	3	Blank	Blank	Blank	2	2	Blank	1	1	73.6059	0	2
Sokero et al. (2005)	Age (mean comparison)	Age	Suicide Attempt	age (mean comparison, younger)	Independent groups (means, SD's)					1.58522			3	no	Blank	Blank	Blank	Blank	Blank		18	198	Finland	Europe	2	2005	0	0	3	Blank	Blank	Blank	2	2	Blank	1	1	73.6059	0	2
Soloff & Chiapetta (2012b)	Low SES (vs. higher)	SES	Suicide Attempt	low SES	Odds ratio					2.63			1	no	Blank	Blank	Blank	Blank	Blank		72	90	United States	North America	2	2012	0	0	3	Blank	Blank	Blank	0	2	Blank	0	0		0	7
Stewart et al. (2001)	Child welfare (vs. family placement)	Family Types	Suicide Attempt	home placement	Odds ratio					1.48			1	no	Blank	Blank	Blank	Blank	Blank		6	224	United States	North America	2	2001	0	2	3	Blank	Blank	Blank	2	2	Blank	0	1	100	0	1
Stewart et al. (2001)	Female (vs. male)	Gender	Suicide Attempt	female	Odds ratio					1.02			1	no	Blank	Blank	Blank	Blank	Blank		6	224	United States	North America	2	2001	0	2	3	Blank	Blank	Blank	2	2	Blank	0	1	100	0	1
Stewart et al. (2001)	Foster placement	Family Types	Suicide Attempt	home placement	Odds ratio					1.84			1	no	Blank	Blank	Blank	Blank	Blank		6	224	United States	North America	2	2001	0	2	3	Blank	Blank	Blank	2	2	Blank	0	1	100	0	1
Stewart et al. (2001)	Late teen (vs. 7 -14)	Age	Suicide Attempt	late teen (vs. 7 -14)	Odds ratio					1.71			1	no	Blank	Blank	Blank	Blank	Blank		6	224	United States	North America	2	2001	0	2	3	Blank	Blank	Blank	2	2	Blank	0	1	100	0	1
Suokas et al. (2001)	Male (vs. female)	Gender	Suicide Death	male	Hazard ratio, CI							2.82	1	no	Blank	Blank	Blank	Blank	Blank		168	1018	Finland	Europe	3	2001	0	0	Blank	1	0	Blank	Blank	Blank	Blank	0	1	100	0	1
Suominen et al. (2004b)	Male (vs. female)	Gender	Suicide Death	male	Cohort 2x2 (Events)	6	71	7	27	0.263736	0.325956		1	no	Blank	Blank	Blank	Blank	Blank		444	98	Finland	Europe	3	2004	0	1	Blank	1	0	Blank	Blank	Blank	Blank	0	1	98	0	Blank
Suominen et al. (2004c)	Male (vs. female)	Gender	Suicide Death	male	Cohort 2x2 (rates)					1.55724	1.23404		1	no	Blank	Blank	Blank	Blank	Blank		60	1198	Finland	Europe	3	2004	0	1	Blank	1	0	Blank	Blank	Blank	Blank	0	1	100	0	Blank
Suominen et al. (2004c)	Age (mean comparison)	Age	Suicide Death	age (mean comparison, older)	Independent groups (means, SD's)					0.781732			3	no	Blank	Blank	Blank	Blank	Blank		60	1198	Finland	Europe	3	2004	0	1	Blank	1	0	Blank	Blank	Blank	Blank	0	1	100	0	Blank
Tejedor et al. (1999-1)	Employed	Employment	Suicide Attempt	employment (positive)	Cohort 2x2 (rates)					0.512641	0.673469		1	no	Blank	Blank	Blank	Blank	Blank		120	132	Spain	Europe	3	1999	1	0	2	Blank	Blank	Blank	2	0	Blank	0	1	100	0	Blank
Tejedor et al. (1999-1)	Male (vs. female)	Gender	Suicide Attempt	male (positive)	Cohort 2x2 (rates)					1.3268	1.16667		1	no	Blank	Blank	Blank	Blank	Blank		120	132	Spain	Europe	3	1999	1	0	2	Blank	Blank	Blank	2	0	Blank	0	1	100	0	Blank
Tejedor et al. (1999-1)	Age (mean comparison)	Age	Suicide Attempt	age (mean comparison, younger)	Independent groups (means, SD's)					2.06846			3	no	Blank	Blank	Blank	Blank	Blank		120	132	Spain	Europe	3	1999	0	0	2	Blank	Blank	Blank	2	0	Blank	0	1	100	0	Blank
Tejedor et al. (1999-2)	Male (vs. female)	Gender	Suicide Death	male	Cohort 2x2 (rates)					1.08503	1.04762		1	no	Blank	Blank	Blank	Blank	Blank		120	113	Spain	Europe	3	1999	0	0	Blank	4	0	Blank	Blank	Blank	Blank	0	1	100	0	Blank
Tejedor et al. (1999-2)	Employed	Employment	Suicide Death	employment (positive)	Cohort 2x2 (rates)					0.404762	0.571429		1	no	Blank	Blank	Blank	Blank	Blank		120	113	Spain	Europe	3	1999	1	0	Blank	4	0	Blank	Blank	Blank	Blank	0	1	100	0	Blank
Tejedor et al. (1999-2)	Age (mean comparison)	Age	Suicide Death	age (mean comparison, older)	Independent groups (means, SD's)					0.814492			3	no	Blank	Blank	Blank	Blank	Blank		120	113	Spain	Europe	3	1999	0	0	Blank	4	0	Blank	Blank	Blank	Blank	0	1	100	0	Blank
Thompson & Light (2011)	Age (continuous)	Age	Suicide Attempt	age (ref younger)	Odds ratio					0.85			3	no	Blank	Blank	Blank	Blank	Blank		84	10828	United States	North America	1	2011	0	2	3	Blank	Blank	Blank	1	1	Blank	1	1	52.1957	1	Blank
Thompson & Light (2011)	Environment with easy gun availability	Location	Suicide Attempt	guns available	Odds ratio					0.63			1	no	Blank	Blank	Blank	Blank	Blank		84	10828	United States	North America	1	2011	0	2	3	Blank	Blank	Blank	1	1	Blank	1	1	52.1957	1	Blank
Thompson & Light (2011)	White (vs. other)	Race & Ethnicity	Suicide Attempt	white	Odds ratio					1.27			1	no	Blank	Blank	Blank	Blank	Blank		84	10828	United States	North America	1	2011	0	2	3	Blank	Blank	Blank	1	1	Blank	1	1	52.1957	1	Blank
Thompson & Light (2011)	Male (vs. female)	Gender	Suicide Attempt	male (positive)	Odds ratio					0.42			1	no	Blank	Blank	Blank	Blank	Blank		84	10828	United States	North America	1	2011	1	2	3	Blank	Blank	Blank	1	1	Blank	1	1	52.1957	1	Blank
Thompson & Light (2011)	Private religiosity (cont)	Religion	Suicide Attempt	high religiosity	Odds ratio					0.97			3	no	Blank	Blank	Blank	Blank	Blank		84	10828	United States	North America	1	2011	1	2	3	Blank	Blank	Blank	1	1	Blank	1	1	52.1957	1	Blank
Thompson & Light (2011)	Public religiosity (cont)	Religion	Suicide Attempt	high religiosity	Odds ratio					0.84			3	no	Blank	Blank	Blank	Blank	Blank		84	10828	United States	North America	1	2011	1	2	3	Blank	Blank	Blank	1	1	Blank	1	1	52.1957	1	Blank
Thompson & Light (2011)	Urbanicity	Location	Suicide Attempt	location (positive)	Odds ratio					0.97			1	no	Blank	Blank	Blank	Blank	Blank		84	10828	United States	North America	1	2011	1	2	3	Blank	Blank	Blank	1	1	Blank	1	1	52.1957	1	Blank
Thompson et al. (2007)	White (vs. other)	Race & Ethnicity	Suicide Attempt	white	Odds ratio					1.44			1	yes	age, race, gender, metropolitan status	1	Blank	Blank	Blank		84	15034	United States	North America	1	2007	0	2	3	Blank	Blank	Blank	1	1	Blank	1	1	73	0	Blank
Thompson et al. (2007)	White (vs. other)	Race & Ethnicity	Suicide Ideation	white	Odds ratio					0.79			1	yes	age, race, gender, metropolitan status	1	Blank	Blank	Blank		84	15034	United States	North America	1	2007	0	2	Blank	Blank	Blank	1	Blank	Blank	2	1	1	73	0	Blank
Thompson et al. (2007)	Age (12-14 vs. 15-17)	Age	Suicide Attempt	age (ref older) (positive)	Odds ratio					0.62			1	yes	age, race, gender, metropolitan status	1	Blank	Blank	Blank		84	15034	United States	North America	1	2007	1	2	3	Blank	Blank	Blank	1	1	Blank	1	1	73	0	Blank
Thompson et al. (2007)	High religiosity (vs low)	Religion	Suicide Attempt	high religiosity	Odds ratio					0.72			1	yes	age, race, gender, metropolitan status	1	Blank	Blank	Blank		84	15034	United States	North America	1	2007	1	2	3	Blank	Blank	Blank	1	1	Blank	1	1	73	0	Blank
Thompson et al. (2007)	Male (vs. female)	Gender	Suicide Attempt	male (positive)	Odds ratio					2.01			1	yes	age, race, gender, metropolitan status	1	Blank	Blank	Blank		84	15034	United States	North America	1	2007	1	2	3	Blank	Blank	Blank	1	1	Blank	1	1	73	0	Blank
Thompson et al. (2007)	Urban (vs. rural)	Location	Suicide Attempt	location (positive)	Odds ratio					1.1			1	yes	age, race, gender, metropolitan status	1	Blank	Blank	Blank		84	15034	United States	North America	1	2007	1	2	3	Blank	Blank	Blank	1	1	Blank	1	1	73	0	Blank
Thompson et al. (2007)	Age (12-14 vs. 15-17)	Age	Suicide Ideation	age (ref older) (positive)	Odds ratio					0.6			1	yes	age, race, gender, metropolitan status	1	Blank	Blank	Blank		84	15034	United States	North America	1	2007	1	2	Blank	Blank	Blank	1	Blank	Blank	2	1	1	73	0	Blank
Thompson et al. (2007)	High religiosity (vs low)	Religion	Suicide Ideation	high religiosity	Odds ratio					0.86			1	yes	age, race, gender, metropolitan status	1	Blank	Blank	Blank		84	15034	United States	North America	1	2007	1	2	Blank	Blank	Blank	1	Blank	Blank	2	1	1	73	0	Blank
Thompson et al. (2007)	Male (vs. female)	Gender	Suicide Ideation	male (positive)	Odds ratio					0.99			1	yes	age, race, gender, metropolitan status	1	Blank	Blank	Blank		84	15034	United States	North America	1	2007	1	2	Blank	Blank	Blank	1	Blank	Blank	2	1	1	73	0	Blank
Thompson et al. (2007)	Urban (vs. rural)	Location	Suicide Ideation	location (positive)	Odds ratio					1.01			1	yes	age, race, gender, metropolitan status	1	Blank	Blank	Blank		84	15034	United States	North America	1	2007	1	2	Blank	Blank	Blank	1	Blank	Blank	2	1	1	73	0	Blank
Tsutsumi et al. (2007)	Job control (low vs. high)	Employment	Suicide Death	employment	Cohort 2x2 (Events)	9	1555	5	1961	2.27736	2.26997		1	no	Blank	Blank	Blank	Blank	Blank		108	3125	Japan	Asia	1	2007	0	0	Blank	1	2	Blank	Blank	Blank	Blank	0	1		0	Blank
Tsutsumi et al. (2007)	Job demand (low vs. high)	Employment	Suicide Death	employment	Cohort 2x2 (Events)	10	1875	4	1241	1.65818	1.65467		1	no	Blank	Blank	Blank	Blank	Blank		108	3125	Japan	Asia	1	2007	0	0	Blank	1	2	Blank	Blank	Blank	Blank	0	1		0	Blank
Tuisku et al. (in press-8)	Age (continuous)	Age	Suicide Attempt	age (ref younger)	Odds ratio					1.1			3	no	Blank	Blank	Blank	Blank	Blank		84	137	Finland	Europe	2	2014	0	2	3	Blank	Blank	Blank	0	2	Blank	1	1	63.7615	1	2
Tuisku et al. (in press-8)	Female (vs. male)	Gender	Suicide Attempt	female	Odds ratio					0.27			1	no	Blank	Blank	Blank	Blank	Blank		84	137	Finland	Europe	2	2014	0	2	3	Blank	Blank	Blank	0	2	Blank	1	1	63.7615	1	2
Turner et al. (2012)	Age (continuous)	Age	Suicide Ideation	age (ref younger)	Odds ratio					0.98			3	no	Blank	Blank	Blank	Blank	Blank		24	1130	United States	North America	1	2012	0	2	Blank	Blank	Blank	1	Blank	Blank	2	0	1	55	0	Blank
Turner et al. (2012)	At least one non-bio parent	Family Types	Suicide Ideation	family structure	Odds ratio					3.06			1	no	Blank	Blank	Blank	Blank	Blank		24	1130	United States	North America	1	2012	0	2	Blank	Blank	Blank	1	Blank	Blank	2	0	1	55	0	Blank
Turner et al. (2012)	Female (vs. male)	Gender	Suicide Ideation	female	Odds ratio					1.72			1	no	Blank	Blank	Blank	Blank	Blank		24	1130	United States	North America	1	2012	0	2	Blank	Blank	Blank	1	Blank	Blank	2	0	1	55	0	Blank
Turner et al. (2012)	Non-parent adult caregiver	Family Types	Suicide Ideation	family structure	Odds ratio					0.14			1	no	Blank	Blank	Blank	Blank	Blank		24	1130	United States	North America	1	2012	0	2	Blank	Blank	Blank	1	Blank	Blank	2	0	1	55	0	Blank
Turner et al. (2012)	Single parent	Family Types	Suicide Ideation	family structure	Odds ratio					1			1	no	Blank	Blank	Blank	Blank	Blank		24	1130	United States	North America	1	2012	0	2	Blank	Blank	Blank	1	Blank	Blank	2	0	1	55	0	Blank
Turner et al. (2012)	Black (vs. white)	Race & Ethnicity	Suicide Ideation	black (positive)	Odds ratio					1.71			1	no	Blank	Blank	Blank	Blank	Blank		24	1130	United States	North America	1	2012	1	2	Blank	Blank	Blank	1	Blank	Blank	2	0	1	55	0	Blank
Turner et al. (2012)	Hispanic (vs. white)	Race & Ethnicity	Suicide Ideation	hispanic (positive)	Odds ratio					1.39			1	no	Blank	Blank	Blank	Blank	Blank		24	1130	United States	North America	1	2012	1	2	Blank	Blank	Blank	1	Blank	Blank	2	0	1	55	0	Blank
Turner et al. (2012)	Non-black minority (vs. white)	Race & Ethnicity	Suicide Ideation	other ethnicity (positive)	Odds ratio					1			1	no	Blank	Blank	Blank	Blank	Blank		24	1130	United States	North America	1	2012	1	2	Blank	Blank	Blank	1	Blank	Blank	2	0	1	55	0	Blank
Turvey et al. (2002)	Jewish (vs. Catholic)	Religion	Suicide Death	religion	Odds ratio					3.2			1	no	Blank	Blank	Blank	Blank	Blank		120	420	United States	North America	1	2002	0	0	Blank	1	2	Blank	Blank	Blank	Blank	0	0		0	Blank
Turvey et al. (2002)	No Religion (vs. Some Religion)	Religion	Suicide Death	religion	Odds ratio					2.23			1	no	Blank	Blank	Blank	Blank	Blank		120	420	United States	North America	1	2002	0	0	Blank	1	2	Blank	Blank	Blank	Blank	0	0		0	Blank
Turvey et al. (2002)	Other religion (vs. catholic)	Religion	Suicide Death	religion	Odds ratio					2.96			1	no	Blank	Blank	Blank	Blank	Blank		120	420	United States	North America	1	2002	0	0	Blank	1	2	Blank	Blank	Blank	Blank	0	0		0	Blank
Turvey et al. (2002)	Protestant (vs. catholic)	Religion	Suicide Death	religion	Odds ratio					0.61			1	no	Blank	Blank	Blank	Blank	Blank		120	420	United States	North America	1	2002	0	0	Blank	1	2	Blank	Blank	Blank	Blank	0	0		0	Blank
Turvey et al. (2002)	Attending religious services at least monthly (vs less)	Religion	Suicide Death	high religiosity	Odds ratio					0.29			1	no	Blank	Blank	Blank	Blank	Blank		120	420	United States	North America	1	2002	1	0	Blank	1	2	Blank	Blank	Blank	Blank	0	0		0	Blank
Turvey et al. (2002)	Black (vs. other)	Race & Ethnicity	Suicide Death	black (positive)	Odds ratio					0.72			1	no	Blank	Blank	Blank	Blank	Blank		120	420	United States	North America	1	2002	1	0	Blank	1	2	Blank	Blank	Blank	Blank	0	0		0	Blank
Turvey et al. (2002)	Education (cont years)	Education Level	Suicide Death	education level (positive)	Odds ratio					0.98			3	no	Blank	Blank	Blank	Blank	Blank		120	420	United States	North America	1	2002	1	0	Blank	1	2	Blank	Blank	Blank	Blank	0	0		0	Blank
Turvey et al. (2002)	Other ethnicity (vs. white)	Race & Ethnicity	Suicide Death	other ethnicity (positive)	Odds ratio					5			1	no	Blank	Blank	Blank	Blank	Blank		120	420	United States	North America	1	2002	1	0	Blank	1	2	Blank	Blank	Blank	Blank	0	0		0	Blank
Turvey et al. (2002)	Presence of a spouse	Family Types	Suicide Death	family structure (positive)	Odds ratio					0.36			1	no	Blank	Blank	Blank	Blank	Blank		120	420	United States	North America	1	2002	1	0	Blank	1	2	Blank	Blank	Blank	Blank	0	0		0	Blank
Tyssen et al. (2001)	Age (continuous)	Age	Suicide Ideation	age (ref younger) (positive)	Odds ratio					1.03			3	no	Blank	Blank	Blank	Blank	Blank		12	371	Norway	Europe	1	2001	1	0	Blank	Blank	Blank	1	Blank	Blank	3	1	1	71.0728	1	Blank
Tyssen et al. (2001)	Male (vs. female)	Gender	Suicide Ideation	male (positive)	Odds ratio					1.5			1	no	Blank	Blank	Blank	Blank	Blank		12	371	Norway	Europe	1	2001	1	0	Blank	Blank	Blank	1	Blank	Blank	3	1	1	71.0728	1	Blank
Tyssen et al. (2001)	Single (vs. married)	Marital Status	Suicide Ideation	single	Odds ratio					2.5			1	no	Blank	Blank	Blank	Blank	Blank		12	371	Norway	Europe	1	2001	1	0	Blank	Blank	Blank	1	Blank	Blank	3	1	1	71.0728	1	Blank
Vahtera et al. (2004)	Absence days (0 to 7)	Employment	Suicide Death	work absence	Hazard ratio, CI							0.53	1	yes	age, occupations, employment	1	Blank	Blank	Blank		120	41736	Finland	Europe	1	2004	0	0	Blank	1	2	Blank	Blank	Blank	Blank	0	1	100	0	Blank
Vahtera et al. (2004)	Absence days (15 or more)	Employment	Suicide Death	work absence	Hazard ratio, CI							3.36	1	yes	age, occupations, employment	1	Blank	Blank	Blank		120	41736	Finland	Europe	1	2004	0	0	Blank	1	2	Blank	Blank	Blank	Blank	0	1	100	0	Blank
Vahtera et al. (2004)	Absence days (7 to 15)	Employment	Suicide Death	work absence	Hazard ratio, CI							1.04	1	yes	age, occupations, employment	1	Blank	Blank	Blank		120	41736	Finland	Europe	1	2004	0	0	Blank	1	2	Blank	Blank	Blank	Blank	0	1	100	0	Blank
Vahtera et al. (2004)	Long-term work absences (.5 to 1)	Employment	Suicide Death	work absence	Hazard ratio, CI							3.03	1	yes	age, occupations, employment	1	Blank	Blank	Blank		120	41736	Finland	Europe	1	2004	0	0	Blank	1	2	Blank	Blank	Blank	Blank	0	1	100	0	Blank
Vahtera et al. (2004)	Long-term work absences (0 to .5)	Employment	Suicide Death	work absence	Hazard ratio, CI							2.03	1	yes	age, occupations, employment	1	Blank	Blank	Blank		120	41736	Finland	Europe	1	2004	0	0	Blank	1	2	Blank	Blank	Blank	Blank	0	1	100	0	Blank
Valtonen et al. (2006)	Female (vs. male)	Gender	Suicide Attempt	female	Cohort 2x2 (Events)	20	80	9	80	2.62963	2.22222		1	no	Blank	Blank	Blank	Blank	Blank		18	160	Finland	Europe	2	2006	0	0	3	Blank	Blank	Blank	2	2	Blank	1	1	83.7696	0	2
Valtonen et al. (2006)	Married (vs. others)	Marital Status	Suicide Attempt	married	Cohort 2x2 (Events)	13	67	16	93	1.15856	1.1278		1	no	Blank	Blank	Blank	Blank	Blank		18	160	Finland	Europe	2	2006	1	0	3	Blank	Blank	Blank	2	2	Blank	1	1	83.7696	0	2
Valtonen et al. (2006)	Age (mean comparison)	Age	Suicide Attempt	age (mean comparison, younger)	Independent groups (means, SD's)					3.18399			3	no	Blank	Blank	Blank	Blank	Blank		18	160	Finland	Europe	2	2006	0	0	3	Blank	Blank	Blank	2	2	Blank	1	1	83.7696	0	2
Valtonen et al. (2008)	Age (continuous)	Age	Suicide Attempt	age (ref younger) (positive)	Hazard ratio, CI							0.96	3	no	Blank	Blank	Blank	Blank	Blank		18	176	Finland	Europe	2	2008	1	0	3	Blank	Blank	Blank	2	2	Blank	1	1	92.1466	0	2
Viner et al. (2014)	Age (65+ vs. younger)	Age	Suicide Ideation	age (ref younger)	Hazard ratio, CI							3.2	1	no	Blank	Blank	Blank	Blank	Blank		6	188	Finland	Europe	1	2014	1	0	Blank	Blank	Blank	1	Blank	Blank	4	0	0		0	Blank
Waern et al. (2010)	Age (continuous)	Age	Suicide Attempt	age (ref younger) (positive)	Odds ratio					1.03			3	no	Blank	Blank	Blank	Blank	Blank		36	165	Sweden	Europe	3	2010	1	0	2	Blank	Blank	Blank	2	2	Blank	0	1	60.4938	1	Blank
Wang et al. (2014)	Age (35-49 vs. <35)	Age	Suicide Death	age (ref younger)	Hazard ratio, CI							1.15	1	no	Blank	Blank	Blank	Blank	Blank		60	2052	China	Asia	3	2014	0	0	Blank	1	2	Blank	Blank	Blank	Blank	0	0		0	1
Wang et al. (2014)	Age (50-64 vs. <35)	Age	Suicide Death	age (ref younger)	Hazard ratio, CI							1.95	1	no	Blank	Blank	Blank	Blank	Blank		60	2052	China	Asia	3	2014	0	0	Blank	1	2	Blank	Blank	Blank	Blank	0	0		0	1
Wang et al. (2014)	Age (65+ vs. <35)	Age	Suicide Death	age (ref younger)	Hazard ratio, CI							4.45	1	no	Blank	Blank	Blank	Blank	Blank		60	2052	China	Asia	3	2014	0	0	Blank	1	2	Blank	Blank	Blank	Blank	0	0		0	1
Wang et al. (2014)	Divorced or widowed (vs. single)	Marital Status	Suicide Death	divorced/widowed	Hazard ratio, CI							1.13	1	no	Blank	Blank	Blank	Blank	Blank		60	2052	China	Asia	3	2014	0	0	Blank	1	2	Blank	Blank	Blank	Blank	0	0		0	1
Wang et al. (2014)	Male (vs. female)	Gender	Suicide Death	male	Hazard ratio, CI							3.3	1	no	Blank	Blank	Blank	Blank	Blank		60	2052	China	Asia	3	2014	0	0	Blank	1	2	Blank	Blank	Blank	Blank	0	0		0	1
Wang et al. (2014)	Married (vs. single)	Marital Status	Suicide Death	married	Hazard ratio, CI							0.85	1	no	Blank	Blank	Blank	Blank	Blank		60	2052	China	Asia	3	2014	0	0	Blank	1	2	Blank	Blank	Blank	Blank	0	0		0	1
Wang et al. (2014)	High education (vs. lower)	Education Level	Suicide Death	education level	Hazard ratio, CI							0.82	1	no	Blank	Blank	Blank	Blank	Blank		60	2052	China	Asia	3	2014	1	0	Blank	1	2	Blank	Blank	Blank	Blank	0	0		0	1
Wedig et al. (2012)	Female (vs. male)	Gender	Suicide Attempt	female	Odds ratio					1.36			1	no	Blank	Blank	Blank	Blank	Blank		192	231	United States	North America	2	2012	0	0	3	Blank	Blank	Blank	0	0	Blank	0	1	87.5	0	7
Wedig et al. (2012)	Age (continuous)	Age	Suicide Attempt	age (ref younger) (positive)	Odds ratio					1.05			3	no	Blank	Blank	Blank	Blank	Blank		192	231	United States	North America	2	2012	1	0	3	Blank	Blank	Blank	0	0	Blank	0	1	87.5	0	7
Wenzel et al. (2011)	Male (vs. female)	Gender	Suicide Death	male	Chi-squared for 2x2					1.37875			1	no	Blank	Blank	Blank	Blank	Blank		360	297	United States	North America	3	2011	0	0	Blank	1	2	Blank	Blank	Blank	Blank	0	1	95	0	Blank
Wenzel et al. (2011)	Unemployed	Employment	Suicide Death	employment	Chi-squared for 2x2					1.08496			3	no	Blank	Blank	Blank	Blank	Blank		360	297	United States	North America	3	2011	0	0	Blank	1	2	Blank	Blank	Blank	Blank	0	1	95	0	Blank
Wenzel et al. (2011)	White (vs. other)	Race & Ethnicity	Suicide Death	white	Chi-squared for 2x2					1.5352			1	no	Blank	Blank	Blank	Blank	Blank		360	297	United States	North America	3	2011	0	0	Blank	1	2	Blank	Blank	Blank	Blank	0	1	95	0	Blank
Wenzel et al. (2011)	Age (30+ vs. older)	Age	Suicide Death	age (ref older) (positive)	Chi-squared for 2x2					1.6083			1	no	Blank	Blank	Blank	Blank	Blank		360	297	United States	North America	3	2011	1	0	Blank	1	2	Blank	Blank	Blank	Blank	0	1	95	0	Blank
Wenzel et al. (2011)	Education (no high school vs. other)	Education Level	Suicide Death	education level (positive)	Chi-squared for 2x2					1.63524			1	no	Blank	Blank	Blank	Blank	Blank		360	297	United States	North America	3	2011	1	0	Blank	1	2	Blank	Blank	Blank	Blank	0	1	95	0	Blank
Whitlock et al. (2013)	Bisexual (vs. hetero)	Sexual Orientation	Suicide Attempt	sexual orientation	Odds ratio					3.1			1	no	Blank	Blank	Blank	Blank	Blank		24	1466	United States	North America	1	2013	0	0	3	Blank	Blank	Blank	1	1	Blank	1	1	63.1897	1	Blank
Whitlock et al. (2013)	Mostly gay/lesbian (vs. hetero)	Sexual Orientation	Suicide Attempt	sexual orientation	Odds ratio					5.1			1	no	Blank	Blank	Blank	Blank	Blank		24	1466	United States	North America	1	2013	0	0	3	Blank	Blank	Blank	1	1	Blank	1	1	63.1897	1	Blank
Whitlock et al. (2013)	Mostly hetero (vs. hetero)	Sexual Orientation	Suicide Attempt	sexual orientation	Odds ratio					1.7			1	no	Blank	Blank	Blank	Blank	Blank		24	1466	United States	North America	1	2013	0	0	3	Blank	Blank	Blank	1	1	Blank	1	1	63.1897	1	Blank
Whitlock et al. (2013)	Asian (vs. white)	Race & Ethnicity	Suicide Attempt	asian (positive)	Odds ratio					1.2			1	no	Blank	Blank	Blank	Blank	Blank		24	1466	United States	North America	1	2013	1	0	3	Blank	Blank	Blank	1	1	Blank	1	1	63.1897	1	Blank
Whitlock et al. (2013)	Black (vs. white)	Race & Ethnicity	Suicide Attempt	black (positive)	Odds ratio					3.2			1	no	Blank	Blank	Blank	Blank	Blank		24	1466	United States	North America	1	2013	1	0	3	Blank	Blank	Blank	1	1	Blank	1	1	63.1897	1	Blank
Whitlock et al. (2013)	Hispanic (vs. white)	Race & Ethnicity	Suicide Attempt	hispanic (positive)	Odds ratio					0.5			1	no	Blank	Blank	Blank	Blank	Blank		24	1466	United States	North America	1	2013	1	0	3	Blank	Blank	Blank	1	1	Blank	1	1	63.1897	1	Blank
Whitlock et al. (2013)	Other ethnicity (vs. white)	Race & Ethnicity	Suicide Attempt	other ethnicity (positive)	Odds ratio					1.2			1	no	Blank	Blank	Blank	Blank	Blank		24	1466	United States	North America	1	2013	1	0	3	Blank	Blank	Blank	1	1	Blank	1	1	63.1897	1	Blank
Whitlock et al. (2013)	SES (cont increasing)	SES	Suicide Attempt	SES (positive)	Odds ratio					1			3	no	Blank	Blank	Blank	Blank	Blank		24	1466	United States	North America	1	2013	1	0	3	Blank	Blank	Blank	1	1	Blank	1	1	63.1897	1	Blank
Wichstrom & Hegna (2003-f)	Same-sex sexual behavior	Sexual Orientation	Suicide Attempt	sexual orientation	Chi-squared for 2x2					1.48791			1	no	Blank	Blank	Blank	Blank	Blank		84	1567	Norway	Europe	1	2003	0	2	3	Blank	Blank	Blank	1	1	Blank	1	1		1	Blank
Wichstrom & Hegna (2003-m)	Same-sex sexual behavior	Sexual Orientation	Suicide Attempt	sexual orientation	Chi-squared for 2x2					1.03786			1	no	Blank	Blank	Blank	Blank	Blank		84	1239	Norway	Europe	1	2003	0	2	3	Blank	Blank	Blank	1	1	Blank	1	1		1	Blank
Wichstrom (2000)	Female (vs. male)	Gender	Suicide Attempt	female	Cohort 2x2 (rates)					0.567541	0.575758		1	no	Blank	Blank	Blank	Blank	Blank		24	9227	Norway	Europe	1	2000	0	2	3	Blank	Blank	Blank	1	1	Blank	1	1	78.7743	1	Blank
Wichstrom (2000)	Living with both parents	Family Types	Suicide Attempt	family structure (positive)	Cohort 2x2 (rates)					0.612714	0.621622		1	no	Blank	Blank	Blank	Blank	Blank		24	9227	Norway	Europe	1	2000	1	2	3	Blank	Blank	Blank	1	1	Blank	1	1	78.7743	1	Blank
Wichstrom (2000)	Age (continuous)	Age	Suicide Attempt	age (ref younger)	Independent groups (Sample size, t)					1.38571			3	no	Blank	Blank	Blank	Blank	Blank		24	9227	Norway	Europe	1	2000	0	2	3	Blank	Blank	Blank	1	1	Blank	1	1	78.7743	1	Blank
Wilcox et al. (2010)	Female (vs. male)	Gender	Suicide Ideation	female	Cohort 2x2 (Events)	95	151	477	934	1.6253	1.2319		1	no	Blank	Blank	Blank	Blank	Blank		48	1085	Sweden	Europe	1	2010	0	0	Blank	Blank	Blank	1	Blank	Blank	3	0	1	86.5922	0	Blank
Wilcox et al. (2010)	Non-hetero sexual orientation	Sexual Orientation	Suicide Ideation	sexual orientation	Cohort 2x2 (Events)	23	151	59	934	2.66486	2.41127		1	no	Blank	Blank	Blank	Blank	Blank		48	1085	Sweden	Europe	1	2010	0	0	Blank	Blank	Blank	1	Blank	Blank	3	0	1	86.5922	0	Blank
Wilcox et al. (2010)	High SES (vs. lower)	SES	Suicide Ideation	SES (positive)	Cohort 2x2 (Events)	38	151	233	934	1.01174	1.00878		1	no	Blank	Blank	Blank	Blank	Blank		48	1085	Sweden	Europe	1	2010	1	0	Blank	Blank	Blank	1	Blank	Blank	3	0	1	86.5922	0	Blank
Wilcox et al. (2010)	Other ethnicity (vs. white)	Race & Ethnicity	Suicide Ideation	other ethnicity (positive)	Cohort 2x2 (Events)	54	151	236	934	1.64651	1.41531		1	no	Blank	Blank	Blank	Blank	Blank		48	1085	Sweden	Europe	1	2010	1	0	Blank	Blank	Blank	1	Blank	Blank	3	0	1	86.5922	0	Blank
Wines et al. (2004)	Female (vs. male)	Gender	Suicide Ideation	female	Hazard ratio, CI							1.54	1	yes	demographics, social support, depressive symptoms, physical and sexual abuse, substance use, physical health	1	1	1	1	1	24	400	United States	North America	2	2004	0	0	Blank	Blank	Blank	1	Blank	Blank	2	0	1	85.4701	0	3
Wines et al. (2004)	Age (continuous)	Age	Suicide Ideation	age (ref younger) (positive)	Hazard ratio, CI							0.99	3	yes	demographics, social support, depressive symptoms, physical and sexual abuse, substance use, physical health	1	1	1	1	1	24	400	United States	North America	2	2004	1	0	Blank	Blank	Blank	1	Blank	Blank	2	0	1	85.4701	0	3
Wines et al. (2004)	Hispanic (vs. non)	Race & Ethnicity	Suicide Ideation	hispanic (positive)	Hazard ratio, CI							1.49	1	yes	demographics, social support, depressive symptoms, physical and sexual abuse, substance use, physical health	1	1	1	1	1	24	400	United States	North America	2	2004	1	0	Blank	Blank	Blank	1	Blank	Blank	2	0	1	85.4701	0	3
Wines et al. (2004-d)	Female (vs. male)	Gender	Suicide Ideation	female	Hazard ratio, CI							1.19	1	yes	demographics, social support, depressive symptoms, physical and sexual abuse, substance use, physical health	1	1	1	1	1	24	400	United States	North America	2	2004	0	0	Blank	Blank	Blank	1	Blank	Blank	2	0	1	85.4701	0	3
Wines et al. (2004-d)	Age (continuous)	Age	Suicide Ideation	age (ref younger) (positive)	Hazard ratio, CI							0.97	3	yes	demographics, social support, depressive symptoms, physical and sexual abuse, substance use, physical health	1	1	1	1	1	24	400	United States	North America	2	2004	1	0	Blank	Blank	Blank	1	Blank	Blank	2	0	1	85.4701	0	3
Wines et al. (2004-d)	Hispanic (vs. non)	Race & Ethnicity	Suicide Ideation	hispanic (positive)	Hazard ratio, CI							1.42	1	yes	demographics, social support, depressive symptoms, physical and sexual abuse, substance use, physical health	1	1	1	1	1	24	400	United States	North America	2	2004	1	0	Blank	Blank	Blank	1	Blank	Blank	2	0	1	85.4701	0	3
Wong & Maffini (2011)	Acculturation (vs. not)	Family Types	Suicide Attempt	acculturation	Corr, N					1.07526			3	no	Blank	Blank	Blank	Blank	Blank		12	959	United States	North America	1	2011	0	2	3	Blank	Blank	Blank	1	1	Blank	0	1	61.9509	0	Blank
Wong & Maffini (2011)	Female (vs. male)	Gender	Suicide Attempt	female	Corr, N					1.15629			1	no	Blank	Blank	Blank	Blank	Blank		12	959	United States	North America	1	2011	0	2	3	Blank	Blank	Blank	1	1	Blank	0	1	61.9509	0	Blank
Wong et al. (2011)	Age (continuous)	Age	Suicide Ideation	age (ref younger)	Odds ratio					0.99			3	no	Blank	Blank	Blank	Blank	Blank		36	392	United States	North America	2	2011	0	2	Blank	Blank	Blank	1	Blank	Blank	2	0	0		0	1
Wong et al. (2011)	Male (vs. female)	Gender	Suicide Ideation	male (positive)	Odds ratio					0.88			1	no	Blank	Blank	Blank	Blank	Blank		36	392	United States	North America	2	2011	1	2	Blank	Blank	Blank	1	Blank	Blank	2	0	0		0	1
Yaseen et al. (2013)	Female (vs. male)	Gender	Suicide Attempt	female	Odds ratio					1.51			1	yes	gender, race/ethnicity, age, education, urbanicity, marital status, comorbid psychiatric disorders	1	1	Blank	Blank		36	2864	United States	North America	2	2012	0	0	3	Blank	Blank	Blank	1	1	Blank	0	1	33.5404	1	2
Yaseen et al. (2013)	Female (vs. male)	Gender	Suicide Ideation	female	Odds ratio					1.49			1	yes	gender, race/ethnicity, age, education, urbanicity, marital status, comorbid psychiatric disorders	1	1	Blank	Blank		36	2864	United States	North America	2	2012	0	0	Blank	Blank	Blank	0	Blank	Blank	1	0	1	33.5404	1	2
Yaseen et al. (2013)	Age (30-44 vs. 18-29)	Age	Suicide Attempt	age (ref younger) (positive)	Odds ratio					1.31			1	yes	gender, race/ethnicity, age, education, urbanicity, marital status, comorbid psychiatric disorders	1	1	Blank	Blank		36	2864	United States	North America	2	2012	1	0	3	Blank	Blank	Blank	1	1	Blank	0	1	33.5404	1	2
Yaseen et al. (2013)	Age (45-64 vs. 18-29)	Age	Suicide Attempt	age (ref younger) (positive)	Odds ratio					0.65			1	yes	gender, race/ethnicity, age, education, urbanicity, marital status, comorbid psychiatric disorders	1	1	Blank	Blank		36	2864	United States	North America	2	2012	1	0	3	Blank	Blank	Blank	1	1	Blank	0	1	33.5404	1	2
Yaseen et al. (2013)	Age (65+ vs. 18-29)	Age	Suicide Attempt	age (ref younger) (positive)	Odds ratio					0.12			1	yes	gender, race/ethnicity, age, education, urbanicity, marital status, comorbid psychiatric disorders	1	1	Blank	Blank		36	2864	United States	North America	2	2012	1	0	3	Blank	Blank	Blank	1	1	Blank	0	1	33.5404	1	2
Yaseen et al. (2013)	Black (vs. white)	Race & Ethnicity	Suicide Attempt	black (positive)	Odds ratio					0.91			1	yes	gender, race/ethnicity, age, education, urbanicity, marital status, comorbid psychiatric disorders	1	1	Blank	Blank		36	2864	United States	North America	2	2012	1	0	3	Blank	Blank	Blank	1	1	Blank	0	1	33.5404	1	2
Yaseen et al. (2013)	Education (very high vs. low)	Education Level	Suicide Attempt	education level (positive)	Odds ratio					0.29			1	yes	gender, race/ethnicity, age, education, urbanicity, marital status, comorbid psychiatric disorders	1	1	Blank	Blank		36	2864	United States	North America	2	2012	1	0	3	Blank	Blank	Blank	1	1	Blank	0	1	33.5404	1	2
Yaseen et al. (2013)	Hispanic (vs. white)	Race & Ethnicity	Suicide Attempt	hispanic (positive)	Odds ratio					1.31			1	yes	gender, race/ethnicity, age, education, urbanicity, marital status, comorbid psychiatric disorders	1	1	Blank	Blank		36	2864	United States	North America	2	2012	1	0	3	Blank	Blank	Blank	1	1	Blank	0	1	33.5404	1	2
Yaseen et al. (2013)	Married (vs. others)	Marital Status	Suicide Attempt	married	Odds ratio					1.03			1	yes	gender, race/ethnicity, age, education, urbanicity, marital status, comorbid psychiatric disorders	1	1	Blank	Blank		36	2864	United States	North America	2	2012	1	0	3	Blank	Blank	Blank	1	1	Blank	0	1	33.5404	1	2
Yaseen et al. (2013)	Other ethnicity (vs. white)	Race & Ethnicity	Suicide Attempt	other ethnicity (positive)	Odds ratio					1.82			1	yes	gender, race/ethnicity, age, education, urbanicity, marital status, comorbid psychiatric disorders	1	1	Blank	Blank		36	2864	United States	North America	2	2012	1	0	3	Blank	Blank	Blank	1	1	Blank	0	1	33.5404	1	2
Yaseen et al. (2013)	Suburban (vs. rural)	Location	Suicide Attempt	location (positive)	Odds ratio					0.79			1	yes	gender, race/ethnicity, age, education, urbanicity, marital status, comorbid psychiatric disorders	1	1	Blank	Blank		36	2864	United States	North America	2	2012	1	0	3	Blank	Blank	Blank	1	1	Blank	0	1	33.5404	1	2
Yaseen et al. (2013)	Urban (vs. rural)	Location	Suicide Attempt	location (positive)	Odds ratio					0.77			1	yes	gender, race/ethnicity, age, education, urbanicity, marital status, comorbid psychiatric disorders	1	1	Blank	Blank		36	2864	United States	North America	2	2012	1	0	3	Blank	Blank	Blank	1	1	Blank	0	1	33.5404	1	2
Yaseen et al. (2013)	Age (30-44 vs. 18-29)	Age	Suicide Ideation	age (ref younger) (positive)	Odds ratio					1.18			1	yes	gender, race/ethnicity, age, education, urbanicity, marital status, comorbid psychiatric disorders	1	1	Blank	Blank		36	2864	United States	North America	2	2012	1	0	Blank	Blank	Blank	0	Blank	Blank	1	0	1	33.5404	1	2
Yaseen et al. (2013)	Age (45-64 vs. 18-29)	Age	Suicide Ideation	age (ref younger) (positive)	Odds ratio					1.31			1	yes	gender, race/ethnicity, age, education, urbanicity, marital status, comorbid psychiatric disorders	1	1	Blank	Blank		36	2864	United States	North America	2	2012	1	0	Blank	Blank	Blank	0	Blank	Blank	1	0	1	33.5404	1	2
Yaseen et al. (2013)	Age (65+ vs. 18-29)	Age	Suicide Ideation	age (ref younger) (positive)	Odds ratio					1.01			1	yes	gender, race/ethnicity, age, education, urbanicity, marital status, comorbid psychiatric disorders	1	1	Blank	Blank		36	2864	United States	North America	2	2012	1	0	Blank	Blank	Blank	0	Blank	Blank	1	0	1	33.5404	1	2
Yaseen et al. (2013)	Black (vs. white)	Race & Ethnicity	Suicide Ideation	black (positive)	Odds ratio					0.97			1	yes	gender, race/ethnicity, age, education, urbanicity, marital status, comorbid psychiatric disorders	1	1	Blank	Blank		36	2864	United States	North America	2	2012	1	0	Blank	Blank	Blank	0	Blank	Blank	1	0	1	33.5404	1	2
Yaseen et al. (2013)	Education (very high vs. low)	Education Level	Suicide Ideation	education level (positive)	Odds ratio					0.63			1	yes	gender, race/ethnicity, age, education, urbanicity, marital status, comorbid psychiatric disorders	1	1	Blank	Blank		36	2864	United States	North America	2	2012	1	0	Blank	Blank	Blank	0	Blank	Blank	1	0	1	33.5404	1	2
Yaseen et al. (2013)	Hispanic (vs. white)	Race & Ethnicity	Suicide Ideation	hispanic (positive)	Odds ratio					0.9			1	yes	gender, race/ethnicity, age, education, urbanicity, marital status, comorbid psychiatric disorders	1	1	Blank	Blank		36	2864	United States	North America	2	2012	1	0	Blank	Blank	Blank	0	Blank	Blank	1	0	1	33.5404	1	2
Yaseen et al. (2013)	Married (vs. others)	Marital Status	Suicide Ideation	married	Odds ratio					1			1	yes	gender, race/ethnicity, age, education, urbanicity, marital status, comorbid psychiatric disorders	1	1	Blank	Blank		36	2864	United States	North America	2	2012	1	0	Blank	Blank	Blank	0	Blank	Blank	1	0	1	33.5404	1	2
Yaseen et al. (2013)	Other ethnicity (vs. white)	Race & Ethnicity	Suicide Ideation	other ethnicity (positive)	Odds ratio					0.7			1	yes	gender, race/ethnicity, age, education, urbanicity, marital status, comorbid psychiatric disorders	1	1	Blank	Blank		36	2864	United States	North America	2	2012	1	0	Blank	Blank	Blank	0	Blank	Blank	1	0	1	33.5404	1	2
Yaseen et al. (2013)	Suburban (vs. rural)	Location	Suicide Ideation	location (positive)	Odds ratio					0.91			1	yes	gender, race/ethnicity, age, education, urbanicity, marital status, comorbid psychiatric disorders	1	1	Blank	Blank		36	2864	United States	North America	2	2012	1	0	Blank	Blank	Blank	0	Blank	Blank	1	0	1	33.5404	1	2
Yaseen et al. (2013)	Urban (vs. rural)	Location	Suicide Ideation	location (positive)	Odds ratio					1.13			1	yes	gender, race/ethnicity, age, education, urbanicity, marital status, comorbid psychiatric disorders	1	1	Blank	Blank		36	2864	United States	North America	2	2012	1	0	Blank	Blank	Blank	0	Blank	Blank	1	0	1	33.5404	1	2
Yen et al. (2009)	White (vs. other)	Race & Ethnicity	Suicide Attempt	white	Cohort 2x2 (Events)	94	129	394	572	1.21334	1.05788		1	no	Blank	Blank	Blank	Blank	Blank		84	701	United States	North America	2	2009	0	0	4	Blank	Blank	Blank	0	2	Blank	0	1	95.2924	0	1
Yen et al. (2009-2)	Education	Education Level	Suicide Ideation	education level	Odds ratio					0.92			3	yes	self-stigma, insight, adverse effects of medication, demographics, duration of depression,depression score	1	1	Blank	Blank		12	131	United States	North America	2	2009	0	0	Blank	Blank	Blank	0	Blank	Blank	3	0	1	75.2874	0	2
Yen et al. (2009-2)	Female (vs. male)	Gender	Suicide Ideation	female	Odds ratio					0.865			1	yes	self-stigma, insight, adverse effects of medication, demographics, duration of depression,depression score	1	1	Blank	Blank		12	131	United States	North America	2	2009	0	0	Blank	Blank	Blank	0	Blank	Blank	3	0	1	75.2874	0	2
Young et al. (2011)	Atheist/agnostic (vs. protestant)	Religion	Suicide Attempt	religion	Odds ratio					1.09			1	no	Blank	Blank	Blank	Blank	Blank		48	1860	United Kingdom	Europe	1	2011	0	2	3	Blank	Blank	Blank	1	1	Blank	1	1	48.5692	0	Blank
Young et al. (2011)	Baptist (vs. other protestant)	Religion	Suicide Attempt	religion	Odds ratio					0.99			1	no	Blank	Blank	Blank	Blank	Blank		48	1860	United Kingdom	Europe	1	2011	0	2	3	Blank	Blank	Blank	1	1	Blank	1	1	48.5692	0	Blank
Young et al. (2011)	Birth spacing (2-5 years vs. less than 2)	Family Types	Suicide Attempt	birth spacing	Odds ratio					0.82			1	no	Blank	Blank	Blank	Blank	Blank		48	1860	United Kingdom	Europe	1	2011	0	2	3	Blank	Blank	Blank	1	1	Blank	1	1	48.5692	0	Blank
Young et al. (2011)	Birth spacing (6+ years or singleton vs. less than two)	Family Types	Suicide Attempt	birth spacing	Odds ratio					1.02			1	no	Blank	Blank	Blank	Blank	Blank		48	1860	United Kingdom	Europe	1	2011	0	2	3	Blank	Blank	Blank	1	1	Blank	1	1	48.5692	0	Blank
Young et al. (2011)	Breastfeeding (less than 6 months vs. none)	Family Types	Suicide Attempt	breastfeeding	Odds ratio					0.78			1	no	Blank	Blank	Blank	Blank	Blank		48	1860	United Kingdom	Europe	1	2011	0	2	3	Blank	Blank	Blank	1	1	Blank	1	1	48.5692	0	Blank
Young et al. (2011)	Breastfeeding (more than six months vs. none)	Family Types	Suicide Attempt	breastfeeding	Odds ratio					0.63			1	no	Blank	Blank	Blank	Blank	Blank		48	1860	United Kingdom	Europe	1	2011	0	2	3	Blank	Blank	Blank	1	1	Blank	1	1	48.5692	0	Blank
Young et al. (2011)	Catholic (vs. protestant)	Religion	Suicide Attempt	religion	Odds ratio					0.92			1	no	Blank	Blank	Blank	Blank	Blank		48	1860	United Kingdom	Europe	1	2011	0	2	3	Blank	Blank	Blank	1	1	Blank	1	1	48.5692	0	Blank
Young et al. (2011)	Family size (3+ vs. 2)	Family Types	Suicide Attempt	family structure	Odds ratio					0.78			1	no	Blank	Blank	Blank	Blank	Blank		48	1860	United Kingdom	Europe	1	2011	0	2	3	Blank	Blank	Blank	1	1	Blank	1	1	48.5692	0	Blank
Young et al. (2011)	Female (vs. male)	Gender	Suicide Attempt	female	Odds ratio					3.2			1	no	Blank	Blank	Blank	Blank	Blank		48	1860	United Kingdom	Europe	1	2011	0	2	3	Blank	Blank	Blank	1	1	Blank	1	1	48.5692	0	Blank
Young et al. (2011)	Gender conformist (vs. gender typical)	Sexual Orientation	Suicide Attempt	sexual orientation	Odds ratio					0.79			1	no	Blank	Blank	Blank	Blank	Blank		48	1860	United Kingdom	Europe	1	2011	0	2	3	Blank	Blank	Blank	1	1	Blank	1	1	48.5692	0	Blank
Young et al. (2011)	Gender nonconformist (vs. gender typical)	Sexual Orientation	Suicide Attempt	sexual orientation	Odds ratio					1.89			1	no	Blank	Blank	Blank	Blank	Blank		48	1860	United Kingdom	Europe	1	2011	0	2	3	Blank	Blank	Blank	1	1	Blank	1	1	48.5692	0	Blank
Young et al. (2011)	Manual labor social class (vs. not)	Employment	Suicide Attempt	occupation	Odds ratio					1.39			1	no	Blank	Blank	Blank	Blank	Blank		48	1860	United Kingdom	Europe	1	2011	0	2	3	Blank	Blank	Blank	1	1	Blank	1	1	48.5692	0	Blank
Young et al. (2011)	Maternal age (15-19 vs. 25-29)	Family Types	Suicide Attempt	parental age	Odds ratio					1.84			1	no	Blank	Blank	Blank	Blank	Blank		48	1860	United Kingdom	Europe	1	2011	0	2	3	Blank	Blank	Blank	1	1	Blank	1	1	48.5692	0	Blank
Young et al. (2011)	Maternal age (20-24 vs. 25-29)	Family Types	Suicide Attempt	parental age	Odds ratio					1.25			1	no	Blank	Blank	Blank	Blank	Blank		48	1860	United Kingdom	Europe	1	2011	0	2	3	Blank	Blank	Blank	1	1	Blank	1	1	48.5692	0	Blank
Young et al. (2011)	Maternal age (30-34 vs. 25-29)	Family Types	Suicide Attempt	parental age	Odds ratio					0.82			1	no	Blank	Blank	Blank	Blank	Blank		48	1860	United Kingdom	Europe	1	2011	0	2	3	Blank	Blank	Blank	1	1	Blank	1	1	48.5692	0	Blank
Young et al. (2011)	Maternal age (35-46 vs. 25-29)	Family Types	Suicide Attempt	parental age	Odds ratio					1.09			1	no	Blank	Blank	Blank	Blank	Blank		48	1860	United Kingdom	Europe	1	2011	0	2	3	Blank	Blank	Blank	1	1	Blank	1	1	48.5692	0	Blank
Young et al. (2011)	Maternal parity (1+ vs. 0)	Parity	Suicide Attempt	parity	Odds ratio					1.11			1	no	Blank	Blank	Blank	Blank	Blank		48	1860	United Kingdom	Europe	1	2011	0	2	3	Blank	Blank	Blank	1	1	Blank	1	1	48.5692	0	Blank
Young et al. (2011)	Mixed family (vs. two parents)	Family Types	Suicide Attempt	family structure	Odds ratio					3.21			1	no	Blank	Blank	Blank	Blank	Blank		48	1860	United Kingdom	Europe	1	2011	0	2	3	Blank	Blank	Blank	1	1	Blank	1	1	48.5692	0	Blank
Young et al. (2011)	One parent (vs. two)	Family Types	Suicide Attempt	family structure	Odds ratio					1.48			1	no	Blank	Blank	Blank	Blank	Blank		48	1860	United Kingdom	Europe	1	2011	0	2	3	Blank	Blank	Blank	1	1	Blank	1	1	48.5692	0	Blank
Young et al. (2011)	Rural services problems (Scotland)	Location	Suicide Attempt	location	Odds ratio					1.09			1	no	Blank	Blank	Blank	Blank	Blank		48	1860	United Kingdom	Europe	1	2011	0	2	3	Blank	Blank	Blank	1	1	Blank	1	1	48.5692	0	Blank
Young et al. (2011)	Same-sex partner	Sexual Orientation	Suicide Attempt	sexual orientation	Odds ratio					2.19			1	no	Blank	Blank	Blank	Blank	Blank		48	1860	United Kingdom	Europe	1	2011	0	2	3	Blank	Blank	Blank	1	1	Blank	1	1	48.5692	0	Blank
Young et al. (2011-3)	Atheist (vs. Protestant)	Religion	Suicide Attempt	religion	Odds ratio					1.03			1	no	Blank	Blank	Blank	Blank	Blank		48	1698	United Kingdom	Europe	1	2011	0	2	3	Blank	Blank	Blank	1	1	Blank	1	1	48.5692	0	Blank
Young et al. (2011-3)	Catholic (vs. Protestant)	Religion	Suicide Attempt	religion	Odds ratio					0.82			1	no	Blank	Blank	Blank	Blank	Blank		48	1698	United Kingdom	Europe	1	2011	0	2	3	Blank	Blank	Blank	1	1	Blank	1	1	48.5692	0	Blank
Young et al. (2011-3)	Female (vs. male)	Gender	Suicide Attempt	female	Odds ratio					3.05			1	no	Blank	Blank	Blank	Blank	Blank		48	1698	United Kingdom	Europe	1	2011	0	2	3	Blank	Blank	Blank	1	1	Blank	1	1	48.5692	0	Blank
Young et al. (2011-3)	No parent home (vs. 2)	Family Types	Suicide Attempt	family structure	Odds ratio					2.64			1	no	Blank	Blank	Blank	Blank	Blank		48	1698	United Kingdom	Europe	1	2011	0	2	3	Blank	Blank	Blank	1	1	Blank	1	1	48.5692	0	Blank
Young et al. (2011-3)	Non-Catholic or Protestant (vs. Protestant)	Religion	Suicide Attempt	religion	Odds ratio					0.67			1	no	Blank	Blank	Blank	Blank	Blank		48	1698	United Kingdom	Europe	1	2011	0	2	3	Blank	Blank	Blank	1	1	Blank	1	1	48.5692	0	Blank
Young et al. (2011-3)	One parent home (vs. 2)	Family Types	Suicide Attempt	family structure	Odds ratio					1.57			1	no	Blank	Blank	Blank	Blank	Blank		48	1698	United Kingdom	Europe	1	2011	0	2	3	Blank	Blank	Blank	1	1	Blank	1	1	48.5692	0	Blank
Zonda (1991)	Male (vs. female)	Gender	Suicide Death	male	Cohort 2x2 (Events)	23	36	5	17	4.24615	2.17222		1	no	Blank	Blank	Blank	Blank	Blank		120	36	Hungary	Europe	2	1991	0	0	Blank	4	0	Blank	Blank	Blank	Blank	0	1	98.9708	0	Blank
Zweig & Hinrichsen (1993)	Female (vs. male)	Gender	Suicide Attempt	female	Cohort 2x2 (Events)	7	11	81	115	0.734568	0.903479		1	no	Blank	Blank	Blank	Blank	Blank		12	126	United States	North America	2	1993	0	0	3	Blank	Blank	Blank	0	0	Blank	0	0		0	2
Zweig & Hinrichsen (1993)	Married (vs. not)	Marital Status	Suicide Attempt	married	Cohort 2x2 (Events)	7	11	69	115	1.16667	1.06061		1	no	Blank	Blank	Blank	Blank	Blank		12	126	United States	North America	2	1993	0	0	3	Blank	Blank	Blank	0	0	Blank	0	0		0	2
Zweig & Hinrichsen (1993)	Age (mean comparison)	Age	Suicide Attempt	age (mean comparison, older)	Independent groups (means, SD's)					1.05213			3	no	Blank	Blank	Blank	Blank	Blank		12	126	United States	North America	2	1993	0	0	3	Blank	Blank	Blank	0	0	Blank	0	0		0	2
Zweig & Hinrichsen (1993)	SES	SES	Suicide Attempt	SES	Independent groups (means, SD's)					0.282668			3	no	Blank	Blank	Blank	Blank	Blank		12	126	United States	North America	2	1993	0	0	3	Blank	Blank	Blank	0	0	Blank	0	0		0	2
